# Supplementary material for: Evolutionary Divergence of an Ethylene‐Responsive Transcriptional Cascade Governs a Dose‐Dependent Balance between Cotton Fiber Length and Strength
Source: Adv Sci (Weinh). 2025 Nov 7;13(5):e14154. doi: 10.1002/advs.202514154 (PMC12850088; doi:10.1002/advs.202514154)
Supplement: Supplementary file 2 — Supporting Information [file ADVS-13-e14154-s002.xlsx]

## Sheet: Table S1
Table S1. Gene-specific primers used in vector construction and qRT-PCR analysis
Genes	Primers
Vector construction
PK1OE-F1	CATGCCATGGAAATGGATCGTGTGGTTGGTGG
PK1OE-R1	GGACTAGTCTTCCTCTTTCCATTCCCTAT
PK1OE-F2	GGATTTCTTCATCGTAACATAAAGCCTGATAAC
PK1OE-R2	GTTATCAGGCTTTATGTTACGATGAAGAAATCC
RDL1pro-F	GGGAAGCTTaattagttatgtttggtaaat
RDL1pro-R	CTTCCATGGctagaacaggagtgactaatt
PK1BD-F	CGCCATGGATGGATCGTGTGGTTGGTGG
PK1BD-R	CCGGGATCCCTTCCTCTTTCCATTCCCTAT
AtACS5AD-F	GGAATTCATGAAACAGCTTTCGACAAAAG
AtACS5AD-R	CGGGATCCTCGTTCATCAGGTACACGATC
GhACS1-A12AD-F	GGAATTCATGGTGGCCATATCTAAGATTG
GhACS1-A12AD-R	CGGGATCCAGTCCTGGCACGGACAAGGG
GhACS1-D03AD-F	GGAATTCATGGTTTCCATGTCAAAGATTG
GhACS1-D03AD-R	CGGGATCCAGTCCTGGCTCGAACGAGGG
Ghicr24_A02G125300-AD-F	GGAATTCATGGTTTCCATGTCAAAGATTG
Ghicr24_A02G125300-AD-R	CTTGGATCCGGCCCGAACGAGGGGTGAT
Ghicr24_Contig01926G000800-AD-F	GGAATTCATGGTGGCCATATCTAAGATTG
Ghicr24_Contig01926G000800-AD-R	CTTGGATCCCTGGCACGGACAAGGGGTGA
Ghicr24_A08G193700-AD-F	CGGGATCCATGACGCAAACCCGATATTAT
Ghicr24_A08G193700-AD-R	CTTCTCGAGTTACAGGCTTCAAAACTTTCTG
Ghicr24_D08G196300- AD-F	CGGGATCCATGACGCAAACCCGATATTAT
Ghicr24_A07G044300- AD-R	CTTCTCGAGATTTACAGGCTTCAAAACTT
Ghicr24_A07G044300-AD-F	CGGGATCCATGCGTCTCGTTGTACCTCTC
Ghicr24_A07G044300-AD-R	CTTCTCGAGTGATGTACGACTACCAACGA
Ghicr24_D12G277000-AD-F	CGGGATCCATGCGCCTCATCGTACCTCTC
Ghicr24_D12G277000-AD-R	CTTCTCGAGAATTTAAGAGATCTGTAGTG
PK1cLUC-F	GAGATCTATGGATCGTGTGGTTGGTGG
PK1cLUC-R	GGGATCCCTTCCTCTTTCCATTCCCTAT
GhACS1-A12nLUC-F	CTGGATCCATGGTGGCCATATCTAAGATTG
GhACS1-A12nLUC-R	GGACTAGTAGTCCTGGCACGGACAAGGG
GhACS1-D03nLUC-F	GGGATCCATGGTTTCCATGTCAAAGATTG
GhACS1-D03nLUC-R	GGACTAGTAGTCCTGGCTCGAACGAGGG
PK1GFP-F	CATGCCATGGAAATGGATCGTGTGGTTGGTGG
PK1GFP-R	GGACTAGTCTTCCTCTTTCCATTCCCTAT
GhACS1-A12Flag-F	CTGGATCCATGGTGGCCATATCTAAGATTG
GhACS1-A12Flag-R	GGACTAGTAGTCCTGGCACGGACAAGGG
GhACS1-D03Flag-F	GGGATCCATGGTTTCCATGTCAAAGATTG
GhACS1-D03Flag-R	GGACTAGTAGTCCTGGCTCGAACGAGGG
GhACS1-A12RNAi-F1	CTTGGATCCCCTCGCAAACTCAGCATTTAA
GhACS1-A12RNAi-R1	GGGTCTAGAAACATTGAGCTTAACTTCATTG
GhACS1-A12RNAi-F2	CTTGAGCTCCCTCGCAAACTCAGCATTTAA
GhACS1-A12RNAi-R2	CTTGCGGCCGCAACATTGAGCTTAACTTCATT
GhACS1-D03RNAi-F1	CTTGGATCCTAAAGAGCATCGTGAAGTTTAT
GhACS1-D03RNAi-R1	GGGTCTAGAATAACTTGACATTTTACGAGCA
GhACS1-D03RNAi-F2	CTTGAGCTCTAAAGAGCATCGTGAAGTTTAT
GhACS1-D03RNAi-R2	CTTGCGGCCGCATAACTTGACATTTTACGAGC
GhEIN3-D8pAbAi-F	CTTGGTACCATGATGATGTTTGACGAGATG
GhEIN3-D8pAbAi-R	CTTGTCGACGTCTAACTTTGTAGGACGAAA
GhERF-A11pAbAi-F	GGGGTACCATGCTATTGCTATTCCTTCTTT
GhERF-A11pAbAi-R	CTTGTCGACTGACCGTTGCTTATCTTGCGT
GhERF-A11proAD-F	GGGGAATTCCATGGCAATCCACGTGTATGCTAT
GhERF-A11proAD-R	CTTGGATCCGGAAATGGTTATTGCTAGGAAACT
GhERF-A5proAD-F	CTTCCCGGG TTACAGGATGGTTGTATAGTTTGT
GhERF-A5proAD-R	GGCTCGAGGAGCAACGGGGAGGGAAAGAAGA
GhCOBL4-A8proAD-F	CTTCCCGGGTGGCAGAAATGTACTTTGATGAGT
GhCOBL4-A8proAD-R	GGGGATCCACCAACTGGTTGTTAAGTACTTGC
GhCESA4-D7proAD-F	CTTGAATTCGATCCTTTAGGAAATCCTGTTGAT
GhCESA4-D7proAD-R	GGCCCGGGTTTCAGATCAGCATTTTCTATATG
GhUBI-A10proAD-F	GGGGAATTCACCATTACAATCTAGAATTTTAAG
GhUBI-A10proAD-R	GGGGATCCAGAGAGAACGAAGAATATACACGG
GhEIN3-D8SK-F	CTTGTCGACATGATGATGTTTGACGAGATG
GhEIN3-D8SK-R	CTTGGTACCGTCTAACTTTGTAGGACGAAA
GhERF-A11SK-F	CTTGTCGACATGCTATTGCTATTCCTTCTTT
GhERF-A11SK-R	CTTGGTACCTGACCGTTGCTTATCTTGCGT
GhERF-A11proLUC-F	GGGTCGACCATGGCAATCCACGTGTATGCTAT
GhERF-A11proLUC-R	CTTGGATCCGGAAATGGTTATTGCTAGGAAACT
GhCOBL4-A8proLUC-F	GGCTCGAGTGGCAGAAATGTACTTTGATGAGT
GhCOBL4-A8proLUC-R	CTTGGATCCACCAACTGGTTGTTAAGTACTTGC
GhEIN3-D8pET28a-F	CTTGTCGACATGATGATGTTTGACGAGATG
GhEIN3-D8pET28a-R	CTTGGTACCGTCTAACTTTGTAGGACGAAA
GhERF-A11 pET28a-F	CTTGTCGACATGCTATTGCTATTCCTTCTTT
GhERF-A11 pET28a-R	CTTGGTACCTGACCGTTGCTTATCTTGCGT
qRT-PCR analysis
PK1-F	CTGTGAAGCTTGAACCTGCGAG
PK1-R	CCGTCTTTAGATTGAACCTCCG
GhACS1-A12-F	GTGGAGAGCAAAGAGCAGTTGC
GhACS1-A12-R	AGTGAGGAGACATCATGTTTGG
GhACS1-D03-F	TTCATTGAAGAGTAATGGTGGG
GhACS1-D03-R	CAAGTCCTGGCTCGAACGAGGG
Ghicr24_A03G043400-F	AAAAAGATGCGGCCACAGCAAC
Ghicr24_A03G043400-R	ATCTTGCGCCCTCGACATCTTC
Ghicr24_A04G055400-F	CAGACAGCATTTCCGGGGCTTA
Ghicr24_A04G055400-R	CAACCGCAAACACTCATCGCTC
Ghicr24_A04G087700-F	ACGTCTGACAACTGTTAATGCGAA
Ghicr24_A04G087700-R	GCATGCTGGTTCCTCAGTGTCA
Ghicr24_A05G179400-F	ATCAAGGGACTCAGGGCTCACA
Ghicr24_A05G179400-R	TGAGAAGCTGAAGGCCGCTAAC
Ghicr24_A06G032500-F	CCGAAACTTTGACGGCCAGGTA
Ghicr24_A06G032500-R	GTTCCTGTACTTCCCCTGTCGC
Ghicr24_A08G193700-F	GCTGAGAATGCGAGAGAAGCCA
Ghicr24_A08G193700-R	AGACATGAATCCTGCCACAGCC
Ghicr24_A11G115000-F	CGGTTCGTGTTCACACTGTCCT
Ghicr24_A11G115000-R	TGAGGGCCACCAATGACAAACC
Ga01G2390-F	AAAAAGATGCGGCCACAGCAAC
Ga01G2390-R	ATCTTGCGCCCTCGACATCTTC
Ga04G0838-F	ACGTCTGACAACTGTTAATGCGAA
Ga04G0838-R	GCATGCTGGTTCCTCAGTGTCA
Ga05G1855-F	ATCAAGGGACTCAGGGCTCACA
Ga05G1855-R	TGAGAAGCTGAAGGCCGCTAAC
Ga05G3686-F	CAGACAGCATTTCCGGGGCTTA
Ga05G3686-R	CAACCGCAAACACTCATCGCTC
Ga08G2067-F	GCTGAGAATGCGAGAGAAGCCA
Ga08G2067-R	AGACATGAATCCTGCCACAGCC
Ga11G2933-F	CGGTTCGTGTTCACACTGTCCT
Ga11G2933-R	TGAGGGCCACCAATGACAAACC
Ga14G0424-F	CCGAAACTTTGACGGCCAGGTA
Ga14G0424-R	GTTCCTGTACTTCCCCTGTCGC
Ghicr24_D05G012000-F	GCCTCAGCACCAAGCAACTACT
Ghicr24_D05G012000-R	TGACCAAGCTGTCGAAACCCAG
Ghicr24_D07G136800-F	CGTGCCGCAACATTGGATTTGT
Ghicr24_D07G136800-R	GCTCCAATATCTTCTGGGCGCT
Ghicr24_D08G054500-F	GGATGCCTGTGAAAACTGGGGA
Ghicr24_D08G054500-R	TCCTTCAAGAGCCTTGCTTGCT
Ghicr24_D09G105200-F	TGGGAAGTGGGTTGCCATTGTT
Ghicr24_D09G105200-R	TTGCCCTGCAGTGATCCAAGGT
Ghicr24_D09G237200-F	AGAAAAAGGCTTGGGACCTCGG
Ghicr24_D09G237200-R	CCTGCGTTAGCATACGGACGTG
Ghicr24_D11G097200-F	GGCTCTTCTTTCCTCTGCTCGG
Ghicr24_D11G097200-R	GGGGAAATCATGTGCGGAGACA
Ghicr24_D13G234400-F	GGAAGAAGATTTCCCGAGCGCA
Ghicr24_D13G234400-R	CTGAAGCACCACTCACAGCCTT
Gorai001G146800-F	CGTGCCGCAACATTGGATTTGT
Gorai001G146800-R	GCTCCAATATCTTCTGGGCGCT
Gorai004G062100-F	GGATGCCTGTGAAAACTGGGGA
Gorai004G062100-R	TCCTTCAAGAGCCTTGCTTGCT
Gorai006G110900-F	TGGGAAGTGGGTTGCCATTGTT
Gorai006G110900-R	TTGCCCTGCAGTGATCCAAGGT
Gorai006G247800-F	AGAAAAAGGCTTGGGACCTCGG
Gorai006G247800-R	CCTGCGTTAGCATACGGACGTG
Gorai007G103200-F	GGCTCTTCTTTCCTCTGCTCGG
Gorai007G103200-R	GGGGAAATCATGTGCGGAGACA
Gorai009G012400-F	GCCTCAGCACCAAGCAACTACT
Gorai009G012400-R	TGACCAAGCTGTCGAAACCCAG
Gorai013G250300-F	GGAAGAAGATTTCCCGAGCGCA
Gorai013G250300-R	CTGAAGCACCACTCACAGCCTT
Ghicr24_A02G125300-F	GACATTGAAGAGCATCGTGCAGT
Ghicr24_A02G125300-R	AGGGTCTTTGAAGACTGTGGCG
Ghicr24_A07G044300-F	TGCGTTTCTTGTTCCCACACCT
Ghicr24_A07G044300-R	GATTGCCAACAGGATTTGCGGG
Ghicr24_D08G196300-F	GCTGAGAATGCGAGAGAAGCCT
Ghicr24_D08G196300-R	AGACATGAATCCTGCCACAGCC
Ghicr24_D12G277000-F	AATACCCGTCCATTGTCGCAGC
Ghicr24_D12G277000-R	GATTGCCAACAGGATTTGCGGG
Ghicr24_Contig01926G000800-F	GCTTTTTGCTTGGCTGATCCCG
Ghicr24_Contig01926G000800-R	TCAACCCCTGTTCTCCACCTCA
Ghicr24_A01G191000-F	ACCAAATTACTTGGCAATTAAA
Ghicr24_A01G191000-R	TCATAAATAACTCCTGTTTTCC
Ghicr24_A02G168400-F	GGTGTTGTGACCAAAGTGGGGA
Ghicr24_A02G168400-R	AGGGCAGTAGTTCTCCAGGTCC
Ghicr24_A03G078300-F	AGTTGCGATTCTGCCAAGGTGA
Ghicr24_A03G078300-R	CAGAGCATCCTCGTCGTTAGCC
Ghicr24_A05G259300-F	ATTGTCTACGCCGCCCATCTTC
Ghicr24_A05G259300-R	CTTCTTTCCCAGGAGCCACCAC
Ghicr24_A06G027300-F	CTCCGCATTTGTCAGTCTCGGT
Ghicr24_A06G027300-R	TTTGGGGCATCAAAATGCCAGC
Ghicr24_A06G055600-F	TTCCGGTACGGTTCAATTCGGG
Ghicr24_A06G055600-R	TGCTATGCTCTCCTTACGTGCG
Ghicr24_A07G092200-F	ATCAAGGGACTCAGAGCCCACA
Ghicr24_A07G092200-R	GTCTCCCAGGTTGACCACGATG
Ghicr24_A07G229200-F	GAGGTTCGACGGCATTGATCGT
Ghicr24_A07G229200-R	ACAGGGCCTTGAAGTCCGTCTA
Ghicr24_A08G050300-F	TTTTGCTGTCTTCCAGGGCCTC
Ghicr24_A08G050300-R	CCCCATGAACCATAGCCGTTGT
Ghicr24_A08G056700-F	GATATACTTGCGGTCCGGCGAA
Ghicr24_A08G056700-R	TTGGAGCCACTCTTGACACAGC
Ghicr24_A09G183900-F	ATCGAATCAGACAGTGGCTGCG
Ghicr24_A09G183900-R	CCGACCCCGAAACAAGCTCAAT
Ghicr24_A10G028100-F	GGATCCCTTGCTCCCGTAACAC
Ghicr24_A10G028100-R	TCTCGTCGAGTCTCGGCATCAT
Ghicr24_A11G054900-F	ACCTAAAACTCCAGCCAATGGG
Ghicr24_A11G054900-R	GTGCAGTAATCGTATATCATGT
Ghicr24_A11G122100-F	TCGAAGTGGAAATAGCAGCGGT
Ghicr24_A11G122100-R	TGCAACCTTTGTCAAGGCCCTC
Ghicr24_A11G140200-F	CGACGAGGAATGGAGCACGGTT
Ghicr24_A11G140200-R	GACCGTTGCTTATCTTGCGTTTC
Ghicr24_A13G251500-F	GGTTGACTAATACTAGTGTTTCC
Ghicr24_A13G251500-R	GGCAGTAACCCCAAATAAACC
Ghicr24_D02G165600-F	CGGACGGCCAGAGAAAATGTCA
Ghicr24_D02G165600-R	TCCTCAACCGCATTTCCTGCAA
Ghicr24_D02G170800-F	GACAAAACATGAGGATGCGCCG
Ghicr24_D02G170800-R	GATGCGGTGAAGAAGGCTCCAT
Ghicr24_D03G146700-F	GAAGATGTCGAGGGCGCAAGAT
Ghicr24_D03G146700-R	CGGCTTTCCTTTCTCCGGGATT
Ghicr24_D05G016500-F	GCATGTAGACCTGAGCGGACTT
Ghicr24_D05G016500-R	GCACACCTTGACACATCCAAGT
Ghicr24_D05G141800-F	CTGGTTACACACCGGGGACATC
Ghicr24_D05G141800-R	ATGGCTTCAAGCTCAGCAGGAG
Ghicr24_D05G252000-F	CCATCTTCCTTGACGGCTCTCA
Ghicr24_D05G252000-R	GATAATCTTCAATGGATATGCTC
Ghicr24_D07G039900-F	TATCTTCCATAGCCCGCGGTTG
Ghicr24_D07G039900-R	GCAATCGCAATCAGACCCTTGC
Ghicr24_D07G220300-F	ACTGTGTACCGAAAAGACCGGC
Ghicr24_D07G220300-R	ATTTCCACCGAACCAAGAGCCC
Ghicr24_D08G217800-F	TTCGATGTGCAAGAGCGCAAAC
Ghicr24_D08G217800-R	ACCGTAAGGGCACTGGAGGAAT
Ghicr24_D09G150300-F	CCCTTACCCAGTATCCGGACGA
Ghicr24_D09G150300-R	GAGACCTCGCTCGAAAGCGAAT
Ghicr24_D09G152600-F	GAGCTTGAGCACTAGCAGCCTT
Ghicr24_D09G152600-R	CTTCTGCGCACTGCTGAAGTTG
Ghicr24_D09G158500-F	CCCTCAGCTTGTAACACCCAGG
Ghicr24_D09G158500-R	TCCTCTGAGTCTTGGTGCTAGGT
Ghicr24_D11G020100-F	TGTGGAATCTGATAACGCCGAGG
Ghicr24_D11G020100-R	GGATAACCCTCGAGCGCAGTTT
Ghicr24_D11G060200-F	TATGGGGAGGGGCAGATTCTCG
Ghicr24_D11G060200-R	ATGCTGTTCACCCATCGTCTCG
Ghicr24_D11G363400-F	TTGTAGCACCGAGGAGTCCGTA
Ghicr24_D11G363400-R	TAGTGCTCGGCAAATCATCGCC
Ghicr24_D12G093700-F	CGACGGACCTGGAAGAATGCAA
Ghicr24_D12G093700-R	GGAAGATGAGGAAGCTTTTGTG
Ghicr24_D05G098900-F	ATGCGAAAGAGGAAGCCATCCG
Ghicr24_D05G098900-R	CCTGGCAGTCCTGTCACGAAAA
GhUBQ7-F	GAAGACCTACACCAAGCCCAA
GhUBQ7-R	CGGACTCTACTCAATCCCCACC

## Sheet: Table S2
Table S2. Transcriptome analysis of ethylene-related genes in 10 DPA fibers of Gossypium hirsutum and Gossypium arboreum
Ga_ID	Gh_ID	Ga-10-1_FPKM	Ga-10-2_FPKM	Ga-10-3_FPKM	Gh-10-1_FPKM	Gh-10-2_FPKM	Gh-10-3_FPKM	log2FC	PValue
Ga03G0656	Ghicr24_A02G067100	73.6237	83.4017	101.603	92.1997	111.296	212.099	-2.15419	0.256133
Ga08G1443	Ghicr24_A08G134400	10.5487	19.5607	12.6759	48.8699	69.6143	76.9443	-3.63334	9.0064e-12
Ga09G1667	Ghicr24_A09G166600	29.7279	22.6166	28.5652	5.24672	8.36425	4.34963	3.77696	1.12032e-07
Ga11G2933	Ghicr24_A11G115000	4.0452	6.54703	7.43697	44.9873	45.3031	42.5847	-2.06081	6.0852e-11
Ga11G0080	Ghicr24_A11G371500	15.6045	14.1908	11.4833	21.4854	18.6836	13.3937	-0.849431	4.02921e-05
Ga14G2364	Ghicr24_A12G136100	36.6119	48.3454	28.2899	288.152	242.401	284.423	-4.51923	2.58735e-16
Ga04G0867	Ghicr24_Contig00412G000100	53.4786	41.7377	46.5696	11.4283	10.2756	11.4841	3.66207	1.46011e-08
Ga01G1385	Ghicr24_A01G129500	0	0	0	0	0	0	No change
Ga01G1691	Ghicr24_A02G125300	1.1038	0.857572	0.700863	3.86993	2.77787	2.32721	-2.86255	0.00186889
Ga02G0302	Ghicr24_A02G181000	0.0222873	0.0439641	0.107221	0	0	0	No change
Ga05G0304	Ghicr24_A05G030900	0	0	0	0	0	0	No change
Ga05G2804	Ghicr24_A05G271300	0	0	0	0	0	0	No change
Ga07G0113	Ghicr24_A07G010500	0	0	0	0	0	0	No change
Ga07G0481	Ghicr24_A07G044300	1.09939	1.54683	1.06232	15.6412	13.8879	10.3166	-2.43193	7.1025e-05
Ga08G1346	Ghicr24_A08G126000	0.539734	0.511048	0.675112	0.062889	0	0.028983	2.68339	0.500154
Ga08G2067	Ghicr24_A08G193700	0.902714	1.58467	1.46225	10.2648	12.9711	10.7134	-4.40005	3.65819e-13
Ga10G2100	Ghicr24_A10G094000	0.0208915	0	0.0251265	0	0	0	No change
Ga11G3897	Ghicr24_A11G023400	0.0432691	0	0.0260202	0	0	0	No change
Ga11G3563	Ghicr24_A11G054700	0	0	0	0	0	0	No change
Ga11G3092	Ghicr24_A11G099300	0	0.0412942	0	0	0	0	No change
Ga11G1772	Ghicr24_A11G231600	0	0	0	0	0	0	No change
Ga12G1858	Ghicr24_A12G120400	0	0	0	0	0	0	No change
Ga12G0560	Ghicr24_A12G244400	0.0950488	0.112496	0.0914532	0	0	0.0945184	No change
Ga12G0478	Ghicr24_A12G253200	6.83858	6.83319	7.48162	24.0283	23.7206	28.0892	-3.31033	2.89676e-12
Ga12G0150	Ghicr24_A12G286100	1.33567	2.11578	2.23926	0.76916	0.389927	0.63006	1.90162	0.0125047
Ga11G3563	Ghicr24_Contig00114G000200	0	0	0.0440992	0	0	0	No change
Ga03G0442	Ghicr24_A02G044400	6.55042	10.0072	4.99517	0	0	0	6.35483	6.02459e-08
Ga03G0846	Ghicr24_A02G086300	0.0320164	0.0315779	0	0	0	0	No change
Ga03G0848	Ghicr24_A02G086400	0	0	0	0	0	0	No change
Ga02G0827	Ghicr24_A02G130900	0.348182	0.820626	0	14.4708	17.6492	11.7307	-6.32389	7.06562e-15
Ga05G1855	Ghicr24_A05G179400	23.8496	33.6589	31.3662	20.2393	24.1864	30.8774	1.05452	5.40308e-06
Ga06G1864	Ghicr24_A06G178700	1.5817	0	2.18714	19.1919	19.2879	27.1518	-5.32368	3.15776e-18
Ga14G0381	Ghicr24_A07G092100	6.18515	5.2935	9.01335	8.28638	14.5796	7.0206	-0.224013	0.775642
Ga14G0381	Ghicr24_A07G092200	6.18515	5.2935	9.01335	0.148483	0.269567	0.055124	6.21908	2.4058e-07
Ga14G0381	Ghicr24_A07G092300	6.18515	5.2935	9.01335	0	0	0.303245	6.21908	2.4058e-07
Ga07G2152	Ghicr24_A07G208300	0.0608262	0.087626	0.0685253	0	0.095704	0	No change
Ga08G0591	Ghicr24_A08G055000	2.16731	1.94481	2.87386	68.7639	93.1521	86.7653	-6.53161	1.45027e-22
Ga11G2406	Ghicr24_A11G164900	0.0332518	0	0	0	0	0	No change
Ga01G0381	Ghicr24_A01G037100	22.1457	12.8717	11.8079	29.8377	34.9624	28.6854	-2.4693	1.00123e-06
Ga03G0428	Ghicr24_A02G043200	23.3148	25.6314	23.731	69.4654	85.589	89.7821	-3.2256	6.25724e-11
Ga05G3686	Ghicr24_A04G055400	13.5232	16.325	13.109	19.4769	11.7107	10.0813	-0.915932	0.00215007
Ga11G2861	Ghicr24_A11G122100	13.3122	14.8271	14.4683	6.83756	12.3061	9.96743	-0.946602	0.0412575
Ga11G1046	Ghicr24_A11G284100	7.19277	9.9855	12.8783	3.2077	2.39496	3.70327	-5.54585	0.000993177
Ga12G1608	Ghicr24_A12G143300	2.85099	5.4095	5.96755	16.112	18.241	15.685	-3.27817	9.88882e-12
Ga09G2560	Ghicr24_Contig00555G000100	3.90672	4.0532	5.13764	0	0.050144	0.071382	5.60798	3.06485e-05
Ga01G1576	Ghicr24_A01G150800	1.50793	2.41452	2.99243	4.16043	5.29439	5.53583	-2.499	0.000290639
Ga04G0943	Ghicr24_A04G081000	6.00815	8.90675	7.88301	3.98262	3.56524	4.49201	-0.541371	0.385565
Ga05G0123	Ghicr24_A05G013000	3.35613	5.00526	6.07688	5.16594	5.83787	5.55598	-0.519981	0.361853
Ga05G2325	Ghicr24_A05G226500	0.0653135	0.472405	0.536782	0	0.061729	0.235824	No change
Ga04G1670	Ghicr24_A05G403000	13.1016	17.3642	15.7257	9.67159	10.4394	8.05882	1.51257	1.52219e-05
Ga14G0424	Ghicr24_A06G032500	12.5089	16.246	16.7827	1.09716	1.71033	2.59368	2.82554	4.09502e-05
Ga06G0496	Ghicr24_A06G055600	1.77586	1.84968	2.41204	1.2764	1.51548	1.39994	0.963079	0.109438
Ga09G1563	Ghicr24_A09G156700	1.89013	2.26267	3.04176	4.78606	6.864	6.03526	-2.75896	2.94671e-05
Ga04G0838	Ghicr24_A04G087700	3.04156	5.55771	6.81567	4.08698	3.48433	10.1898	-1.54285	0.0702125
Ga09G1702	Ghicr24_A09G169900	6.49393	8.70361	8.92203	8.62694	5.7361	9.74172	-0.908726	0.00231175
Ga11G0074	Ghicr24_A11G372100	11.9588	14.5288	22.2307	16.8629	23.8494	26.5678	-1.52832	0.0243935
Ga02G0423	Ghicr24_A02G160300	0.0817494	0	0.0245803	0.076503	0.151813	0.172673	No change
Ga01G2390	Ghicr24_A03G043400	6.06388	5.299	10.5858	35.11	43.2366	51.9752	-4.01023	1.17004e-12
Ga05G0722	Ghicr24_A05G071700	2.30189	3.35471	3.61559	0.882567	1.0151	2.38706	-0.303764	0.774829
Ga05G1071	Ghicr24_A05G106300	13.0545	20.3621	30.7637	81.1472	82.6937	80.3585	-3.41144	1.03994e-10
Ga08G2308	Ghicr24_A08G217200	18.622	18.976	30.6797	40.5905	47.4102	64.9228	-2.61951	1.88066e-07
Ga13G2636	Ghicr24_A13G245900	1.10147	1.72498	3.13235	13.3244	12.8897	12.7452	-1.84175	0.000685345
Ga13G2790	Ghicr24_A13G261600	20.7616	13.7318	36.055	98.5629	109.48	126.231	-3.69986	2.39731e-11
Ga14G2078	Ghicr24_Contig01896_ERROPOS295105G000100	0.529525	0.614437	0.618135	0.556405	0.548738	0.112524	-3.48021	0.250231

## Sheet: Table S3
Table S3. Transcriptome analysis of ethylene-related genes in 15 DPA fibers of Gossypium hirsutum and Gossypium arboreum
Ga_ID	Gh_ID	Ga-15-1_FPKM	Ga-15-2_FPKM	Ga-15-3_FPKM	Gh-15-1_FPKM	Gh-15-2_FPKM	Gh-15-3_FPKM	log2FC	PValue
Ga03G0656	Ghicr24_A02G067100	95.8668	104.653	90.9656	419.769	341.304	395.172	-3.90878	3.97235e-52
Ga08G1443	Ghicr24_A08G134400	12.4316	22.4747	14.5263	81.2018	77.2832	48.3283	-3.97284	1.96406e-32
Ga09G1667	Ghicr24_A09G166600	6.24955	6.2462	5.27044	2.68243	2.96885	3.13574	2.52185	8.79809e-05
Ga11G2933	Ghicr24_A11G115000	3.65663	5.54678	2.98775	31.2277	34.6025	38.7557	-2.38134	0.00054843
Ga11G0080	Ghicr24_A11G371500	15.2354	19.0549	15.3275	21.8268	17.9467	26.216	-0.342257	6.4346e-07
Ga14G2364	Ghicr24_A12G136100	25.4342	45.9409	25.2743	165.009	267.35	239.747	-4.56665	1.8395e-54
Ga04G0867	Ghicr24_Contig00412G000100	26.6535	29.8078	24.6414	25.609	16.2009	17.5492	0.568801	5.96854e-06
Ga01G1385	Ghicr24_A01G129500	0	0	0	0	0	0	No change
Ga01G1691	Ghicr24_A02G125300	0.686512	0.514174	1.06756	0.646283	1.07802	0.567528	-1.73912	0.218839
Ga02G0302	Ghicr24_A02G181000	0.0569332	0	0.0873689	0	0	0	No change
Ga05G0304	Ghicr24_A05G030900	0	0	0	0	0	0	No change
Ga05G2804	Ghicr24_A05G271300	0	0	0	0	0	0	No change
Ga07G0113	Ghicr24_A07G010500	0.0446233	0	0.0456522	0	0	0	No change
Ga07G0481	Ghicr24_A07G044300	0.755729	0.939925	0.835323	8.43811	8.00471	8.22245	-3.32742	1.89447e-13
Ga08G1346	Ghicr24_A08G126000	0.124088	0	0.479586	0.265565	0.362743	0.091326	No change
Ga08G2067	Ghicr24_A08G193700	0.942262	1.46989	0.983943	11.1698	15.1431	13.8503	-5.40846	3.05861e-17
Ga10G2100	Ghicr24_A10G094000	0.0133419	0	0	0	0	0	No change
Ga11G3897	Ghicr24_A11G023400	0.0276328	0	0	0	0	0	No change
Ga11G3563	Ghicr24_A11G054700	0	0.065776	0	0	0	0	No change
Ga11G3092	Ghicr24_A11G099300	0.0935825	0	0.423992	0	0	0	No change
Ga11G1772	Ghicr24_A11G231600	0	0	0	0	0	0	No change
Ga12G1858	Ghicr24_A12G120400	0.013617	0	0.0417929	0	0	0	No change
Ga12G0560	Ghicr24_A12G244400	0.874092	0.681942	0.881826	0.302976	0.33525	0.135313	2.59749	0.0203164
Ga12G0478	Ghicr24_A12G253200	1.32962	2.18821	1.69508	4.7312	4.00713	6.45525	-3.36446	3.02421e-06
Ga12G0150	Ghicr24_A12G286100	4.53638	4.41639	5.16987	1.33334	1.19574	1.28104	3.93988	4.76866e-07
Ga11G3563	Ghicr24_Contig00114G000200	0.108261	0.0444564	0.0654394	0	0	0	No change
Ga03G0442	Ghicr24_A02G044400	20.329	19.7488	14.2962	0	0	0	8.20141	1.87816e-21
Ga03G0846	Ghicr24_A02G086300	0.0204466	0	0	0	0	0	No change
Ga03G0848	Ghicr24_A02G086400	0	0	0	0	0	0	No change
Ga02G0827	Ghicr24_A02G130900	0.276521	0.201671	0.153237	3.31339	2.42675	2.16762	-5.51762	0.00391515
Ga05G1855	Ghicr24_A05G179400	2.46142	3.18349	3.8812	200.523	304.169	187.781	-4.64048	4.20254e-27
Ga06G1864	Ghicr24_A06G178700	0.417162	0.612305	0.895956	14.0038	16.3248	17.6011	-6.14104	1.55786e-20
Ga14G0381	Ghicr24_A07G092100	4.90503	5.22844	7.75978	6.13935	10.1831	5.58868	-0.808792	0.00953391
Ga14G0381	Ghicr24_A07G092200	4.90503	5.22844	7.75978	0	0.359148	0.106954	6.62624	1.20626e-07
Ga14G0381	Ghicr24_A07G092300	4.90503	5.22844	7.75978	0.203458	0.498218	0.160155	6.62624	1.20626e-07
Ga07G2152	Ghicr24_A07G208300	0.0613475	0.0712472	0	0	0	0	No change
Ga08G0591	Ghicr24_A08G055000	0.519344	0.498338	0.639926	30.7732	39.1644	50.2591	-7.46285	3.211e-37
Ga11G2406	Ghicr24_A11G164900	0	0	0.260702	0	0	0	No change
Ga01G0381	Ghicr24_A01G037100	13.5594	11.3948	11.5753	42.1121	34.4609	46.1377	-3.6316	7.88062e-29
Ga03G0428	Ghicr24_A02G043200	21.3402	30.356	26.5187	64.5852	50.517	80.6294	-3.25829	1.86897e-25
Ga05G3686	Ghicr24_A04G055400	7.34499	7.5761	6.9832	20.2673	18.8576	22.1844	-3.36302	1.0873e-21
Ga11G2861	Ghicr24_A11G122100	20.4763	18.8788	32.0219	6.30802	7.3578	5.39635	3.05282	5.75394e-12
Ga11G1046	Ghicr24_A11G284100	8.16431	7.26212	10.9151	1.86152	2.76278	1.63511	4.5176	0.00391515
Ga12G1608	Ghicr24_A12G143300	3.95186	4.43739	3.68876	26.7551	19.6778	31.0385	-4.56402	3.76477e-30
Ga09G2560	Ghicr24_Contig00555G000100	4.96398	2.1418	4.90179	0.017397	0.040036	0.032941	6.04857	3.06748e-05
Ga01G1576	Ghicr24_A01G150800	1.84348	2.08113	1.75116	10.3683	9.00637	10.0293	-4.07107	2.40707e-13
Ga04G0943	Ghicr24_A04G081000	9.20099	9.94206	10.0793	3.12961	2.98674	1.86573	4.06708	1.13715e-13
Ga05G0123	Ghicr24_A05G013000	12.6762	9.65809	11.9709	3.97595	5.26041	5.93656	2.79683	1.22347e-10
Ga05G2325	Ghicr24_A05G226500	3.56629	1.04134	2.03407	0.231403	0.160689	0.086669	5.28644	0.00195689
Ga04G1670	Ghicr24_A05G403000	38.335	23.8079	37.5017	8.36052	10.3914	11.6172	3.33419	5.35837e-25
Ga14G0424	Ghicr24_A06G032500	59.6185	57.0707	62.7118	12.8786	10.7069	4.78176	4.23025	2.042e-45
Ga06G0496	Ghicr24_A06G055600	4.38002	3.08918	4.28597	0.345981	0.329305	0.206722	5.92501	0.000122547
Ga09G1563	Ghicr24_A09G156700	1.97167	2.0113	1.40105	8.22607	6.82533	8.24823	-3.97593	1.20613e-10
Ga04G0838	Ghicr24_A04G087700	8.19044	6.59465	5.72487	16.4186	13.4714	14.878	-2.95845	4.4311e-14
Ga09G1702	Ghicr24_A09G169900	16.9975	10.4151	16.6513	7.89363	7.32935	6.94492	-0.917375	0.03669
Ga11G0074	Ghicr24_A11G372100	10.7771	14.8621	11.6459	60.6194	45.3865	55.7492	-4.0007	2.80746e-35
Ga02G0423	Ghicr24_A02G160300	0.0130519	0	0.0534113	0.082865	0.1072	0.025982	No change
Ga01G2390	Ghicr24_A03G043400	6.52376	6.93084	4.07714	111.81	105.01	124.749	-6.1296	2.76561e-71
Ga05G0722	Ghicr24_A05G071700	5.12323	5.59752	5.43216	0.676625	1.77062	0.854358	3.93988	4.76866e-07
Ga05G1071	Ghicr24_A05G106300	12.7489	14.3489	11.5743	90.7923	96.47	114.927	-4.85891	2.81078e-56
Ga08G2308	Ghicr24_A08G217200	12.8086	13.8225	10.3579	59.6103	70.1371	84.5226	-4.44077	4.06951e-44
Ga13G2636	Ghicr24_A13G245900	1.50384	2.45946	1.76716	15.3676	17.7505	17.9865	-1.43955	0.0161953
Ga13G2790	Ghicr24_A13G261600	15.0149	15.8816	10.4102	151.223	160.632	165.461	-5.4423	1.57665e-75
Ga14G2078	Ghicr24_Contig01896_ERROPOS295105G000100	1.00456	0.651816	1.14983	0.398395	0.295408	0.307805	4.1125	0.125032

## Sheet: Table S4
Table S4. Transcriptome analysis of ethylene-related genes in 10 DPA fibers of Gossypium hirsutum and Gossypium raimondii
Gr_ID	Gh_ID	Gr-10-1_FPKM	Gr-10-2_FPKM	Gr-10-3_FPKM	Gh-10-1_FPKM	Gh-10-2_FPKM	Gh-10-3_FPKM	log2FC	PValue
Gorai.005G071300	Ghicr24_D02G066900	305.961	321.496	382.284	107.301	113.674	213.887	1.2021	0.00734068
Gorai.009G414500	Ghicr24_D04G122300	8.8272	11.4052	16.9295	12.0873	15.7843	9.4029	-1.00847	0.0540724
Gorai.001G146800	Ghicr24_D07G136800	151.516	197.877	223.082	98.4569	100.401	87.398	1.71302	0.0284717
Gorai.004G146800	Ghicr24_D08G139900	567.774	543.378	573.836	60.0333	46.9213	89.1522	1.76854	1.86974e-11
Gorai.006G162700	Ghicr24_D09G154400	1.0747	1.02396	1.78413	3.59289	4.52093	2.15382	-2.33985	0.0047757
Gorai.007G119200	Ghicr24_D11G112400	49.7076	72.6927	79.6283	24.2779	24.9847	19.3793	2.55432	0.00215039
Gorai.007G373100	Ghicr24_D11G362800	3.3572	3.43842	5.90781	31.9438	23.7843	20.5335	-3.64863	2.08635e-08
Gorai.008G135900	Ghicr24_D12G135100	337.825	315.102	249.325	120.583	136.644	99.5097	1.31256	0.00579451
Gorai.003G033000	Ghicr24_D03G031000	0	0	0	0	0	0	No change
Gorai.003G085900	Ghicr24_D03G085500	1.81041	1.8214	2.57366	4.69529	2.15464	3.92041	-1.60335	0.0230255
Gorai.009G030500	Ghicr24_D05G029800	0	0	0	0	0	0	No change
Gorai.009G222700	Ghicr24_D05G212400	0	0	0.0570124	0	0	0	No change
Gorai.009G277700	Ghicr24_D05G263400	0	0	0.0287514	0	0	0	No change
Gorai.001G010700	Ghicr24_D07G010900	0	0	0	0	0	0	No change
Gorai.004G137900	Ghicr24_D08G130100	1.77176	1.92458	3.01544	0.178977	0.153725	0.243977	3.80759	0.0325566
Gorai.004G204200	Ghicr24_D08G196300	8.26228	10.0215	10.5773	0.886683	1.58857	1.58201	1.47246	0.0335154
Gorai.011G108700	Ghicr24_D10G100700	0	0	0	0	0	0	No change
Gorai.007G024400	Ghicr24_D11G022700	0	0	0.139847	0	0	0	No change
Gorai.007G057000	Ghicr24_D11G052800	0	0	0.0440992	0	0	0	No change
Gorai.007G103200	Ghicr24_D11G097200	0.847249	0.734615	1.61461	0	0	0	No change
Gorai.007G227400	Ghicr24_D11G218600	0.277988	0	0.191791	0	0	0	No change
Gorai.008G119600	Ghicr24_D12G119700	0.359819	0.443507	0.850725	0	0.026875	0	No change
Gorai.008G241400	Ghicr24_D12G240800	2.29279	1.97827	3.64195	0.177941	0.270746	0.329953	4.08163	0.0314721
Gorai.008G283200	Ghicr24_D12G277000	4.99355	2.79222	2.5606	1.20883	1.49755	2.00959	0.106695	1
Gorai.008G250100	Ghicr24_Contig01926G000800	25.9104	24.2658	35.2304	10.4843	10.1802	4.90496	1.6041	8.63808e-06
Gorai.005G048700	Ghicr24_D02G046000	0	0	0	0	0	0	No change
Gorai.005G087900	Ghicr24_D02G084100	0.400926	0.218285	0.138304	0	0.076757	0	No change
Gorai.005G088000	Ghicr24_D02G084300	0.195245	0	0	0	0	0	No change
Gorai.013G107500	Ghicr24_D03G069100	0.180122	0.196135	0.466014	0.545551	0.380105	0	No change
Gorai.009G182300	Ghicr24_D05G173700	267.437	232.282	342.349	40.5559	31.0073	79.321	1.46573	0.0180584
Gorai.010G185100	Ghicr24_D06G178800	0	0	0	0	0	0	No change
Gorai.001G011100	Ghicr24_D07G011200	0	0	0.0623283	0.582075	0.475042	3.05433	-4.31471	0.0425566
Gorai.001G096300	Ghicr24_D07G090600	4.14357	7.03864	8.54766	0.643719	0.378212	1.00429	1.87411	0.035965
Gorai.001G096200	Ghicr24_D07G090700	0	0.25997	0.411789	0.613209	1.36968	0.813743	-0.369539	1
Gorai.001G217400	Ghicr24_D07G200700	0.392468	0.854719	0.676932	0.045211	0	0	2.31692	1
Gorai.004G062100	Ghicr24_D08G054500	102.668	122.604	177.931	1.26307	1.94287	1.84119	5.25319	7.26957e-11
Gorai.007G170100	Ghicr24_D11G160700	5.57238	4.04756	8.33259	0	0	0	5.20389	0.00211106
Gorai.002G038300	Ghicr24_D01G033300	23.5787	16.0468	22.0419	20.5388	24.5208	14.615	0.987366	0.0926733
Gorai.005G047900	Ghicr24_D02G045300	36.7935	29.668	25.9126	12.8139	13.2745	17.6155	1.06355	0.0379735
Gorai.009G358200	Ghicr24_D05G336900	18.1474	23.0781	18.2694	13.0823	10.4187	13.7371	0.345409	0.535284
Gorai.006G247800	Ghicr24_D09G237200	10.5904	7.89574	10.3551	0.438608	0.389167	0.609465	3.54551	7.35429e-05
Gorai.007G126300	Ghicr24_D11G118000	19.3442	15.2006	18.4349	2.25869	2.83657	4.83568	3.85365	0.024955
Gorai.007G280100	Ghicr24_D11G276700	9.51086	5.93853	9.04573	1.08416	0.993041	1.62735	1.56834	0.0149575
Gorai.008G143100	Ghicr24_D12G142100	24.9989	25.6035	18.549	14.7147	14.2964	23.2465	0.906664	0.00466005
Gorai.002G159900	Ghicr24_D01G149000	8.04791	6.82585	5.31063	2.17571	3.17474	4.5506	2.01752	0.0168891
Gorai.009G408200	Ghicr24_D04G115100	10.317	4.07516	4.37893	4.07649	2.89486	4.57999	0.421694	1
Gorai.009G012400	Ghicr24_D05G012000	14.5474	12.0762	9.56939	3.37103	3.84772	4.48532	2.05912	0.0284788
Gorai.009G228800	Ghicr24_D05G217900	0.738716	0.517108	0.70078	0.541687	0.897376	0.623375	-0.204754	0.692101
Gorai.009G304300	Ghicr24_D05G287300	23.5897	23.4655	17.5762	1.82334	0.837187	1.37223	2.61301	1.46661e-05
Gorai.010G056300	Ghicr24_D06G052700	0.773749	0.294888	0.818536	0.361978	0.386432	0.535612	0.280078	1
Gorai.006G158200	Ghicr24_D09G150300	10.0376	5.56256	4.82288	2.74839	2.91017	5.53788	0.204846	0.87573
Gorai.012G046800	Ghicr24_Contig01739G000100	28.9935	17.4603	18.5132	12.9519	13.5422	11.7926	0.606113	0.0554594
Gorai.010G033900	Ghicr24_Contig02348G002100	2.42007	1.20304	0.907426	10.4027	12.0446	20.2409	-3.59124	0.00157297
Gorai.009G416700	Ghicr24_D04G124500	12.0982	7.79049	6.39201	3.32943	3.46524	5.98049	0.0966764	1
Gorai.006G110900	Ghicr24_D09G105200	0	0	0	7.99702	7.91972	3.69535	-6.58334	3.44466e-07
Gorai.006G166200	Ghicr24_D09G158500	13.9427	8.42279	11.3449	5.01631	3.36896	5.7193	2.17079	0.0180002
Gorai.007G373800	Ghicr24_D11G363400	35.9151	17.7232	18.6323	12.5266	10.5547	10.7122	0.0445427	1
Gorai.003G043500	Ghicr24_D03G042000	0	0	0	0	0	0	No change
Gorai.003G140600	Ghicr24_D03G146700	76.9877	54.3031	69.0581	17.1627	11.7873	19.1602	4.63977	0.00761264
Gorai.009G071400	Ghicr24_D05G067100	3.53284	2.2695	2.41783	0.747965	0.874109	1.27872	3.3696	0.0344912
Gorai.009G105400	Ghicr24_D05G098900	46.1244	37.017	58.5795	18.9257	11.1087	30.3532	2.22952	0.0371489
Gorai.010G128700	Ghicr24_D06G123800	2.02244	1.40126	1.30522	1.70325	1.52854	1.09114	0.239903	1
Gorai.001G192700	Ghicr24_D08G031200	2.26645	2.83813	1.17276	8.48058	12.6618	15.497	-3.81633	1.95834e-13
Gorai.004G227800	Ghicr24_D08G217800	50.5344	45.1824	59.0797	8.88429	9.2904	17.6951	4.08905	0.00701403
Gorai.001G192700	Ghicr24_D12G077900	2.26645	2.83813	1.17276	0.195957	0.271461	0.192782	3.10232	0.125068
Gorai.013G250300	Ghicr24_D13G234400	11.8091	15.8753	14.6351	1.6158	2.86293	3.617	1.21519	0.0415326
Gorai.013G266300	Ghicr24_D13G250600	64.4281	46.8908	60.0624	25.0925	19.6374	43.4751	0.0529682	0.935248

## Sheet: Table S5
Table S5. Transcriptome analysis of ethylene-related genes in 15 DPA fibers of Gossypium hirsutum and Gossypium raimondii
Gr_ID	Gh_ID	Gr-15-1_FPKM	Gr-15-2_FPKM	Gr-15-3_FPKM	Gh-15-1_FPKM	Gh-15-2_FPKM	Gh-15-3_FPKM	log2FC	PValue
Gorai.005G071300	Ghicr24_D02G066900	940.351	1607.02	1279.61	361.116	335.67	241.51	4.79713	9.06194e-27
Gorai.009G414500	Ghicr24_D04G122300	17.0347	15.0131	12.5651	15.3842	15.1922	16.1306	-1.23857	0.357805
Gorai.001G146800	Ghicr24_D07G136800	203.619	210.411	157.587	52.8775	84.3367	50.1389	3.41364	0.0102157
Gorai.004G146800	Ghicr24_D08G139900	426.593	609.156	542.969	167.998	281.706	214.043	1.51682	0.03053
Gorai.006G162700	Ghicr24_D09G154400	0.842385	1.23918	0.612597	1.33554	1.14471	1.73198	-1.48229	0.289693
Gorai.007G119200	Ghicr24_D11G112400	69.7092	82.9505	51.0243	20.3206	20.0405	14.2318	3.70336	0.0140453
Gorai.007G373100	Ghicr24_D11G362800	4.55262	7.10245	3.4389	32.4811	30.4355	33.1401	-3.83969	2.13676e-11
Gorai.008G135900	Ghicr24_D12G135100	273.49	382.825	329.835	97.8036	116.151	80.4192	2.08649	2.3051e-10
Gorai.003G033000	Ghicr24_D03G031000	0	0	0	0	0	0	No change
Gorai.003G085900	Ghicr24_D03G085500	6.7036	3.38593	3.57427	1.70198	2.51433	1.58607	1.21242	0.825483
Gorai.009G030500	Ghicr24_D05G029800	0	0	0	0	0	0	No change
Gorai.009G222700	Ghicr24_D05G212400	1.65819	0	0	0	0	0	2.26642	0.50016
Gorai.009G277700	Ghicr24_D05G263400	0.125434	0	0	0	0	0	No change
Gorai.001G010700	Ghicr24_D07G010900	0	0	0	0	0	0	No change
Gorai.004G137900	Ghicr24_D08G130100	4.38925	3.29206	2.81133	0	0	0	3.84195	0.0308521
Gorai.004G204200	Ghicr24_D08G196300	6.21722	8.09637	5.73319	1.18997	0.923735	0.747164	5.44913	0.00341802
Gorai.011G108700	Ghicr24_D10G100700	0	0	0	0	0	0	No change
Gorai.007G024400	Ghicr24_D11G022700	3.63685	1.98543	1.16602	0	0	0	2.08753	0.0427004
Gorai.007G057000	Ghicr24_D11G052800	0.128261	0.0244564	0.0654394	0	0	0	No change
Gorai.007G103200	Ghicr24_D11G097200	30.8074	19.7912	20.4228	0	0	0	7.10512	1.64587e-08
Gorai.007G227400	Ghicr24_D11G218600	0.0348636	0	0	0	0	0	No change
Gorai.008G119600	Ghicr24_D12G119700	8.01153	5.4154	3.79513	0	0	0	5.06231	0.00360719
Gorai.008G241400	Ghicr24_D12G240800	1.62145	1.18491	1.26481	0.14998	0.282203	0.153496	3.10803	0.025024
Gorai.008G283200	Ghicr24_D12G277000	3.70815	4.00194	5.01043	1.00877	1.20259	1.22113	1.71327	0.0281308
Gorai.008G250100	Ghicr24_Contig01926G000800	185.82	102.189	104.664	0.793884	1.05663	0.604393	5.7361	3.72978e-14
Gorai.005G048700	Ghicr24_D02G046000	0	0	0	0	0	0	No change
Gorai.005G087900	Ghicr24_D02G084100	0	0.1534	0.102616	0	0	0	No change
Gorai.005G088000	Ghicr24_D02G084300	0	0	0	0	0	0	No change
Gorai.013G107500	Ghicr24_D03G069100	0.180718	0.241211	0.0922031	0	0.129505	0.15647	No change
Gorai.009G182300	Ghicr24_D05G173700	352.674	185.071	231.871	7.97901	9.96708	8.16407	3.68232	4.51808e-11
Gorai.010G185100	Ghicr24_D06G178800	0	0	0	0	0	0	No change
Gorai.001G011100	Ghicr24_D07G011200	16.1339	30.4179	24.7984	1.52691	1.67232	2.29383	3.54172	9.10866e-05
Gorai.001G096300	Ghicr24_D07G090600	24.8403	15.5369	16.9752	1.26784	1.51448	0.743358	2.46394	0.000348426
Gorai.001G096200	Ghicr24_D07G090700	0.598837	0	0.244423	1.1379	1.26631	0.644463	-1.32034	0.143886
Gorai.001G217400	Ghicr24_D07G200700	3.87287	3.2046	2.30135	0	0	0	4.18192	0.0314004
Gorai.004G062100	Ghicr24_D08G054500	480.401	366.158	291.188	1.12322	0.407197	0.431364	8.65502	2.80178e-23
Gorai.007G170100	Ghicr24_D11G160700	57.4078	37.2064	29.0894	1.07463	0	0	5.45551	1.07445e-09
Gorai.002G038300	Ghicr24_D01G033300	12.9278	24.6936	31.2189	10.2291	11.5543	7.67124	0.0306044	0.948206
Gorai.005G047900	Ghicr24_D02G045300	25.6271	44.3125	26.0822	16.899	24.5341	28.1571	0.765117	0.118041
Gorai.009G358200	Ghicr24_D05G336900	15.73	17.1322	25.9384	11.4632	10.7983	11.7417	0.430458	0.40854
Gorai.006G247800	Ghicr24_D09G237200	9.48578	10.2261	6.66184	0.145796	0.157783	0.082645	5.6599	9.15062e-05
Gorai.007G126300	Ghicr24_D11G118000	30.5395	20.6493	15.0197	2.40546	3.82586	1.96531	2.08278	0.0227301
Gorai.007G280100	Ghicr24_D11G276700	8.20389	8.07871	10.8242	0.552921	0.87335	0.316374	2.40781	0.00315566
Gorai.008G143100	Ghicr24_D12G142100	16.1611	22.3784	16.3702	23.2253	14.5237	17.7146	0.41671	0.167796
Gorai.002G159900	Ghicr24_D01G149000	5.63465	4.72322	6.39258	2.02382	2.75054	1.82055	2.05763	0.0377088
Gorai.009G408200	Ghicr24_D04G115100	3.6914	3.97647	8.75023	3.97813	3.43691	2.84884	0.4457	0.573347
Gorai.009G012400	Ghicr24_D05G012000	6.02617	5.62507	4.19385	2.51138	3.92328	4.06519	0.187437	0.877001
Gorai.009G228800	Ghicr24_D05G217900	1.29703	0.595571	0.621236	0.266816	0.09194	0.264996	2.71253	0.50005
Gorai.009G304300	Ghicr24_D05G287300	19.1097	27.1167	13.6533	1.24754	0.779431	0.974315	3.31346	2.39854e-05
Gorai.010G056300	Ghicr24_D06G052700	0.698679	0.374994	0.422482	0.133651	0.073288	0.11156	2.37567	0.000281527
Gorai.006G158200	Ghicr24_D09G150300	4.13622	4.51491	7.40141	3.67937	3.02634	1.41382	0.215059	0.836893
Gorai.012G046800	Ghicr24_Contig01739G000100	15.6118	17.6542	26.869	11.8038	15.2085	17.3299	0.890128	0.0106789
Gorai.010G033900	Ghicr24_Contig02348G002100	2.019	2.24444	3.31249	5.93598	5.58261	6.69793	-2.37567	0.000281527
Gorai.009G416700	Ghicr24_D04G124500	8.32499	9.01394	11.4124	4.5049	4.15348	3.38241	2.00014	0.0390627
Gorai.006G110900	Ghicr24_D09G105200	0	0	0	5.90435	5.16375	6.28925	-6.35742	4.88046e-07
Gorai.006G166200	Ghicr24_D09G158500	8.30712	9.0855	12.1658	4.94665	3.31669	2.30998	2.30624	0.027607
Gorai.007G373800	Ghicr24_D11G363400	21.6261	26.6613	32.8609	5.74633	7.79943	5.35394	2.87925	0.0191134
Gorai.003G043500	Ghicr24_D03G042000	0	0	0	0	0	0	No change
Gorai.003G140600	Ghicr24_D03G146700	61.6925	57.723	75.7107	13.2177	11.8179	9.30007	2.30069	0.00745021
Gorai.009G071400	Ghicr24_D05G067100	2.58953	2.30183	4.14536	0.275849	0.547805	0.327149	1.73798	0.0289693
Gorai.009G105400	Ghicr24_D05G098900	51.9616	51.7987	47.5075	7.40958	10.0256	5.29583	1.57026	0.00217327
Gorai.010G128700	Ghicr24_D06G123800	1.42927	1.01036	2.20349	0.61706	1.12377	1.19207	0.732348	0.6878
Gorai.001G192700	Ghicr24_D08G031200	0.682184	1.64763	1.39221	8.23417	10.9487	7.37217	-3.89267	6.17926e-11
Gorai.004G227800	Ghicr24_D08G217800	69.8534	69.9392	58.8502	6.18359	7.82331	6.11411	2.0917	5.39231e-05
Gorai.001G192700	Ghicr24_D12G077900	0.682184	1.64763	1.39221	0.124219	0.117119	0.110358	3.07143	0.250076
Gorai.013G250300	Ghicr24_D13G234400	12.2504	13.0251	12.6124	2.27025	3.42278	1.86893	2.19507	0.0425001
Gorai.013G266300	Ghicr24_D13G250600	58.9914	61.0892	57.8639	24.9969	18.826	14.4461	1.39645	0.0406754

## Sheet: Table S7
Table S7. Up-regulated DEGs in 10 DPA fibers of EO lines relative to WT
#ID	gene_name	PK1-10-1_FPKM	PK1-10-2_FPKM	PK1-10-3_FPKM	ZM24-10-1_FPKM	ZM24-10-2_FPKM	ZM24-10-3_FPKM	Pvalue	log2FC	regulated	COG_class	COG_class_annotation	GO_annotation	KEGG_annotation	KEGG_pathway_annotation	KOG_class	KOG_class_annotation	Pfam_annotation	Swiss_Prot_annotation	eggNOG_class	eggNOG_class_annotation	NR_annotation	GO_second_level_annotation
Ghicr24_A12G140900	Ghicr24_A12G140900	9.54194	10.8316	10.6792	1.37844	2.3883	2.08337	0.000962	2.4792	up	[T]	Signal transduction mechanisms	Molecular Function: nucleotide binding (GO:0000166);; Molecular Function: molecular_function (GO:0003674);; Molecular Function: binding (GO:0005488);; Cellular Component: cellular_component (GO:0005575);; Cellular Component: cell (GO:0005623);; Cellular Component: plasma membrane (GO:0005886);; Molecular Function: drug binding (GO:0008144);; Cellular Component: membrane (GO:0016020);; Molecular F…	--	--	--	--	Universal stress protein family	--	T	Signal transduction mechanisms	hypothetical protein ES288_A12G145500v1 [Gossypium darwinii]	molecular function: binding (GO:0005488);; cellular component: cell (GO:0005623);; cellular component: membrane (GO:0016020);; cellular component: cell part (GO:0044464)
Ghicr24_A05G213200	Ghicr24_A05G213200	7.84781	4.29399	6.35709	0.97291	1.26937	1.01139	0.000306	2.58113	up	[E]	Amino acid transport and metabolism	Molecular Function: hydrolase activity (GO:0016787);;	K13051|1.8e-184|gab:108450174|K13051 L-asparaginase / beta-aspartyl-peptidase [EC:3.5.1.1 3.4.19.5] | (RefSeq) probable isoaspartyl peptidase/L-asparaginase 2	Alanine, aspartate and glutamate metabolism (ko00250);; Cyanoamino acid metabolism (ko00460)	[E]	Amino acid transport and metabolism	Asparaginase	Probable isoaspartyl peptidase/L-asparaginase 2 OS=Arabidopsis thaliana OX=3702 GN=At3g16150 PE=2 SV=2	E	Amino acid transport and metabolism	PREDICTED: probable isoaspartyl peptidase/L-asparaginase 2 [Gossypium arboreum]	molecular function: catalytic activity (GO:0003824)
Ghicr24_D09G139600	Ghicr24_D09G139600	23.9055	20.3353	24.1204	7.68537	4.92261	5.60399	9.61e-05	1.96262	up	[J]	Translation, ribosomal structure and biogenesis	Biological Process: ribosomal small subunit assembly (GO:0000028);; Molecular Function: mRNA binding (GO:0003729);; Molecular Function: structural constituent of ribosome (GO:0003735);; Cellular Component: ribosome (GO:0005840);; Biological Process: translation (GO:0006412);; Molecular Function: rRNA binding (GO:0019843);; Cellular Component: cytosolic small ribosomal subunit (GO:0022627);;	K02989|1.2e-112|ghi:107891217|K02989 small subunit ribosomal protein S5e | (RefSeq) 40S ribosomal protein S5-like	Ribosome (ko03010)	[J]	Translation, ribosomal structure and biogenesis	Ribosomal protein S7p/S5e	40S ribosomal protein S5 (Fragment) OS=Cicer arietinum OX=3827 GN=RPS5 PE=2 SV=1	J	Translation, ribosomal structure and biogenesis	PREDICTED: 40S ribosomal protein S5-like [Gossypium hirsutum]	biological process: cellular process (GO:0009987);; biological process: cellular component organization or biogenesis (GO:0071840);; molecular function: binding (GO:0005488);; molecular function: structural molecule activity (GO:0005198);; cellular component: cell (GO:0005623);; cellular component: macromolecular complex (GO:0032991);; cellular component: organelle (GO:0043226);; cellular compone…
Ghicr24_D07G081700	Ghicr24_D07G081700	4.72205	4.64832	6.51825	0.966846	1.52167	1.44258	0.000478	2.05555	up	--	--	Cellular Component: plasma membrane (GO:0005886);;	--	--	--	--	Domain of unknown function (DUF4228)	Uncharacterized protein At1g66480 OS=Arabidopsis thaliana OX=3702 GN=At1g66480 PE=2 SV=1	S	Function unknown	PREDICTED: uncharacterized protein At1g66480-like isoform X1 [Gossypium hirsutum]	cellular component: cell (GO:0005623);; cellular component: membrane (GO:0016020);; cellular component: cell part (GO:0044464)
Ghicr24_D13G180100	Ghicr24_D13G180100	17.9289	10.3126	16.3208	7.05531	6.20035	7.42783	0.00966	1.1615	up	[K]	Transcription	Molecular Function: O-methyltransferase activity (GO:0008171);; Molecular Function: S-adenosylmethionine-dependent methyltransferase activity (GO:0008757);; Biological Process: aromatic compound biosynthetic process (GO:0019438);; Biological Process: methylation (GO:0032259);; Molecular Function: protein dimerization activity (GO:0046983);;	K13066|3.7e-210|ghi:107937281|K13066 caffeic acid 3-O-methyltransferase [EC:2.1.1.68] | (RefSeq) caffeic acid 3-O-methyltransferase-like	Phenylpropanoid biosynthesis (ko00940)	[R]	General function prediction only	O-methyltransferase domain	Caffeic acid 3-O-methyltransferase OS=Catharanthus roseus OX=4058 GN=COMT1 PE=2 SV=1	S	Function unknown	PREDICTED: caffeic acid 3-O-methyltransferase-like [Gossypium hirsutum]	biological process: metabolic process (GO:0008152);; molecular function: catalytic activity (GO:0003824);; biological process: cellular process (GO:0009987);; molecular function: binding (GO:0005488)
Ghicr24_A10G096600	Ghicr24_A10G096600	1.79996	1.51664	1.98301	0.207004	0.158586	0.22795	4.31e-05	3.15154	up	--	--	Molecular Function: transcription factor activity, sequence-specific DNA binding (GO:0003700);; Cellular Component: nucleus (GO:0005634);; Cellular Component: host cell nucleus (GO:0042025);; Molecular Function: sequence-specific DNA binding (GO:0043565);;	K09419|5.9e-155|gab:108487575|K09419 heat shock transcription factor, other eukaryote | (RefSeq) heat shock factor protein HSF24-like	--	[K]	Transcription	HSF-type DNA-binding	Heat shock factor protein HSF24 OS=Solanum peruvianum OX=4082 GN=HSF24 PE=2 SV=1	K	Transcription	hypothetical protein E1A91_A10G102100v1 [Gossypium mustelinum]	biological process: biological regulation (GO:0065007);; molecular function: nucleic acid binding transcription factor activity (GO:0001071);; cellular component: cell (GO:0005623);; cellular component: organelle (GO:0043226);; cellular component: cell part (GO:0044464);; cellular component: other organism (GO:0044215);; cellular component: other organism part (GO:0044217);; molecular function: b…
Ghicr24_A02G179900	Ghicr24_A02G179900	100.467	179.769	142.118	38.7915	60.9488	50.3701	6.38e-05	1.50056	up	--	--	Molecular Function: cytochrome-c oxidase activity (GO:0004129);; Cellular Component: mitochondrial respiratory chain complex IV (GO:0005751);; Biological Process: mitochondrial electron transport, cytochrome c to oxygen (GO:0006123);; Biological Process: aerobic respiration (GO:0009060);; Molecular Function: enzyme regulator activity (GO:0030234);;	K02266|2.7e-54|ghi:107935276|K02266 cytochrome c oxidase subunit 6a | (RefSeq) cytochrome c oxidase subunit 6a, mitochondrial-like	Oxidative phosphorylation (ko00190)	[C]	Energy production and conversion	Cytochrome c oxidase subunit VIa	Cytochrome c oxidase subunit 6a, mitochondrial OS=Arabidopsis thaliana OX=3702 GN=COX6A PE=3 SV=1	O	Posttranslational modification, protein turnover, chaperones	PREDICTED: cytochrome c oxidase subunit 6a, mitochondrial-like [Gossypium hirsutum]	biological process: metabolic process (GO:0008152);; biological process: single-organism process (GO:0044699);; biological process: localization (GO:0051179);; molecular function: catalytic activity (GO:0003824);; molecular function: transporter activity (GO:0005215);; molecular function: electron carrier activity (GO:0009055);; cellular component: cell (GO:0005623);; cellular component: membrane…
Ghicr24_A08G223500	Ghicr24_A08G223500	23.8111	36.2088	31.2994	9.61589	17.0078	12.3118	0.00472	1.28862	up	--	--	Biological Process: phototropism (GO:0009638);;	--	--	--	--	NPH3 family	Root phototropism protein 2 OS=Arabidopsis thaliana OX=3702 GN=RPT2 PE=1 SV=2	S	Function unknown	PREDICTED: root phototropism protein 2-like isoform X1 [Gossypium hirsutum]	biological process: response to stimulus (GO:0050896)
Ghicr24_D11G284000	Ghicr24_D11G284000	6.94664	3.96208	5.54358	1.43787	2.20139	1.61963	0.000748	1.66894	up	--	--	Cellular Component: nucleus (GO:0005634);; Biological Process: regulation of transcription, DNA-templated (GO:0006355);; Molecular Function: zinc ion binding (GO:0008270);; Biological Process: cell differentiation (GO:0030154);; Molecular Function: sequence-specific DNA binding (GO:0043565);;	K21630|2.8e-27|cmax:111478040|K21630 GATA-type zinc finger protein 1 | (RefSeq) GATA transcription factor 6-like	--	[K]	Transcription	GATA zinc finger	GATA transcription factor 5 OS=Arabidopsis thaliana OX=3702 GN=GATA5 PE=2 SV=1	K	Transcription	PREDICTED: GATA transcription factor 5-like [Gossypium hirsutum]	cellular component: cell (GO:0005623);; cellular component: organelle (GO:0043226);; cellular component: cell part (GO:0044464);; biological process: biological regulation (GO:0065007);; molecular function: binding (GO:0005488);; biological process: cellular process (GO:0009987);; biological process: developmental process (GO:0032502);; biological process: single-organism process (GO:0044699)
Ghicr24_D09G027000	Ghicr24_D09G027000	3.08262	1.20824	2.84543	0.150535	0.260267	0.25401	1.1e-05	3.42209	up	[E]	Amino acid transport and metabolism	Molecular Function: peptide:proton symporter activity (GO:0015333);; Cellular Component: integral component of membrane (GO:0016021);; Molecular Function: oligopeptide transmembrane transporter activity (GO:0035673);; Molecular Function: peptide transmembrane transporter activity (GO:1904680);;	K14638|8.3e-307|ghi:107892311|K14638 solute carrier family 15 (peptide/histidine transporter), member 3/4 | (RefSeq) protein NRT1/ PTR FAMILY 5.9-like	--	[E]	Amino acid transport and metabolism	POT family	Protein NRT1/ PTR FAMILY 5.9 OS=Arabidopsis thaliana OX=3702 GN=NPF5.9 PE=2 SV=1	E	Amino acid transport and metabolism	PREDICTED: protein NRT1/ PTR FAMILY 5.9-like [Gossypium hirsutum]	biological process: single-organism process (GO:0044699);; biological process: localization (GO:0051179);; molecular function: transporter activity (GO:0005215);; cellular component: membrane (GO:0016020);; cellular component: membrane part (GO:0044425)
Ghicr24_A11G133800	Ghicr24_A11G133800	1.15351	2.03127	1.92399	0.267541	0.475421	0.271481	0.00539	2.35437	up	--	--	Biological Process: reproduction (GO:0000003);; Cellular Component: P-body (GO:0000932);; Biological Process: response to acid chemical (GO:0001101);; Biological Process: developmental process involved in reproduction (GO:0003006);; Cellular Component: cellular_component (GO:0005575);; Cellular Component: intracellular (GO:0005622);; Cellular Component: cell (GO:0005623);; Cellular Component: cyt…	K02930|2.7e-06|vvi:100253424|K02930 large subunit ribosomal protein L4e | (RefSeq) 60S ribosomal protein L4-like	Ribosome (ko03010)	--	--	zinc-finger of the FCS-type, C2-C2	FCS-Like Zinc finger 8 OS=Arabidopsis thaliana OX=3702 GN=FLZ8 PE=1 SV=1	S	Function unknown	PREDICTED: uncharacterized protein LOC107924406 [Gossypium hirsutum]	biological process: reproduction (GO:0000003);; cellular component: cell (GO:0005623);; cellular component: macromolecular complex (GO:0032991);; cellular component: organelle (GO:0043226);; cellular component: cell part (GO:0044464);; biological process: response to stimulus (GO:0050896);; biological process: reproductive process (GO:0022414);; biological process: developmental process (GO:00325…
Ghicr24_D05G262200	Ghicr24_D05G262200	0.866158	1.49402	1.60089	0.051807	0.08545	0.0986285	0.000108	4.08853	up	--	--	Molecular Function: transcription regulatory region sequence-specific DNA binding (GO:0000976);; Molecular Function: transcription factor activity, sequence-specific DNA binding (GO:0003700);; Molecular Function: transcription cofactor activity (GO:0003712);; Cellular Component: nucleus (GO:0005634);; Biological Process: regulation of transcription, DNA-templated (GO:0006355);; Molecular Function…	K09422|8.3e-157|ghi:107944235|K09422 transcription factor MYB, plant | (RefSeq) transcription factor MYB44-like	--	[K]	Transcription	Myb-like DNA-binding domain	Transcription factor MYB44 OS=Arabidopsis thaliana OX=3702 GN=MYB44 PE=1 SV=1	K	Transcription	PREDICTED: transcription factor MYB44-like [Gossypium hirsutum]	molecular function: binding (GO:0005488);; biological process: biological regulation (GO:0065007);; molecular function: nucleic acid binding transcription factor activity (GO:0001071);; molecular function: transcription factor activity, protein binding (GO:0000988);; cellular component: cell (GO:0005623);; cellular component: organelle (GO:0043226);; cellular component: cell part (GO:0044464)
Ghicr24_D01G049600	Ghicr24_D01G049600	6.95031	9.39753	8.73923	1.02544	1.22735	0.926396	0.000149	2.90597	up	--	--	Cellular Component: cellular_component (GO:0005575);; Cellular Component: extracellular region (GO:0005576);; Cellular Component: cell wall (GO:0005618);; Cellular Component: intracellular (GO:0005622);; Cellular Component: cell (GO:0005623);; Cellular Component: cytoplasm (GO:0005737);; Cellular Component: vacuole (GO:0005773);; Cellular Component: vacuolar membrane (GO:0005774);; Cellular Compo…	K03327|1.1e-06|cic:CICLE_v10018703mg|K03327 multidrug resistance protein, MATE family | (RefSeq) hypothetical protein	--	--	--	D-mannose binding lectin	EP1-like glycoprotein 3 OS=Arabidopsis thaliana OX=3702 GN=At1g78850 PE=1 SV=1	S	Function unknown	hypothetical protein ES319_D01G053800v1 [Gossypium barbadense]	cellular component: extracellular region (GO:0005576);; cellular component: cell (GO:0005623);; cellular component: cell part (GO:0044464);; cellular component: organelle (GO:0043226);; cellular component: membrane (GO:0016020);; cellular component: organelle part (GO:0044422);; biological process: localization (GO:0051179);; biological process: single-organism process (GO:0044699)
Ghicr24_D12G255700	Ghicr24_D12G255700	2.29091	2.4997	2.95305	0.667567	0.904056	0.858115	0.00997	1.62652	up	[E]	Amino acid transport and metabolism	Molecular Function: catalytic activity (GO:0003824);; Biological Process: transsulfuration (GO:0019346);; Molecular Function: pyridoxal phosphate binding (GO:0030170);;	K01761|2.4e-259|ghi:107947156|K01761 methionine-gamma-lyase [EC:4.4.1.11] | (RefSeq) methionine gamma-lyase-like	Cysteine and methionine metabolism (ko00270);; Selenocompound metabolism (ko00450)	[E]	Amino acid transport and metabolism	Cys/Met metabolism PLP-dependent enzyme	Methionine gamma-lyase OS=Arabidopsis thaliana OX=3702 GN=MGL PE=1 SV=1	E	Amino acid transport and metabolism	PREDICTED: methionine gamma-lyase-like [Gossypium hirsutum]	molecular function: catalytic activity (GO:0003824);; biological process: metabolic process (GO:0008152);; biological process: cellular process (GO:0009987);; biological process: single-organism process (GO:0044699);; molecular function: binding (GO:0005488)
Ghicr24_A07G082100	Ghicr24_A07G082100	3.57645	2.75975	3.68099	0.984524	1.57168	1.0781	0.00958	1.40983	up	--	--	Cellular Component: nucleus (GO:0005634);; Cellular Component: cytoplasm (GO:0005737);;	K08332|2.6e-54|zju:107416828|K08332 vacuolar protein 8 | (RefSeq) U-box domain-containing protein 3-like	--	[S]	Function unknown	Armadillo/beta-catenin-like repeat	--	S	Function unknown	PREDICTED: U-box domain-containing protein 4-like [Gossypium hirsutum]	cellular component: cell (GO:0005623);; cellular component: organelle (GO:0043226);; cellular component: cell part (GO:0044464)
Ghicr24_D04G014000	Ghicr24_D04G014000	1.88146	2.20446	2.42964	0.390409	0.347436	0.468923	0.00295	2.4412	up	--	--	Molecular Function: peroxidase activity (GO:0004601);; Cellular Component: extracellular region (GO:0005576);; Biological Process: response to oxidative stress (GO:0006979);; Molecular Function: heme binding (GO:0020037);; Biological Process: hydrogen peroxide catabolic process (GO:0042744);; Molecular Function: metal ion binding (GO:0046872);;	K00430|3.7e-185|ghi:107936187|K00430 peroxidase [EC:1.11.1.7] | (RefSeq) peroxidase P7-like isoform X1	Phenylpropanoid biosynthesis (ko00940)	--	--	Peroxidase	Peroxidase 52 OS=Arabidopsis thaliana OX=3702 GN=PER52 PE=2 SV=1	G	Carbohydrate transport and metabolism	hypothetical protein ES288_D04G016300v1 [Gossypium darwinii]	biological process: metabolic process (GO:0008152);; biological process: cellular process (GO:0009987);; biological process: single-organism process (GO:0044699);; biological process: response to stimulus (GO:0050896);; biological process: detoxification (GO:0098754);; molecular function: catalytic activity (GO:0003824);; molecular function: antioxidant activity (GO:0016209);; cellular component:…
Ghicr24_D11G196500	Ghicr24_D11G196500	7.37779	11.1332	10.2555	0.834695	1.08817	1.06143	1.86e-06	3.27381	up	--	--	Cellular Component: nucleus (GO:0005634);; Molecular Function: sequence-specific DNA binding (GO:0043565);; Biological Process: positive regulation of transcription, DNA-templated (GO:0045893);;	K09338|2.5e-114|ghi:107957425|K09338 homeobox-leucine zipper protein | (RefSeq) homeobox-leucine zipper protein ATHB-40-like	--	[K]	Transcription	Homeodomain	Homeobox-leucine zipper protein ATHB-40 OS=Arabidopsis thaliana OX=3702 GN=ATHB-40 PE=2 SV=3	K	Transcription	PREDICTED: homeobox-leucine zipper protein ATHB-40-like [Gossypium hirsutum]	cellular component: cell (GO:0005623);; cellular component: organelle (GO:0043226);; cellular component: cell part (GO:0044464);; molecular function: binding (GO:0005488);; biological process: biological regulation (GO:0065007)
Ghicr24_A07G088800	Ghicr24_A07G088800	1.91224	3.52169	2.71697	0.635666	0.367894	0.460178	0.00493	2.46826	up	--	--	--	--	--	--	--	Cysteine-rich TM module stress tolerance	--	S	Function unknown	PREDICTED: cysteine-rich and transmembrane domain-containing protein A-like [Gossypium hirsutum]	--
Ghicr24_Contig00655G000800	Ghicr24_Contig00655G000800	3.4966	2.59445	3.45527	1.20914	0.881251	0.945197	0.00155	1.60936	up	--	--	Cellular Component: integral component of membrane (GO:0016021);; Biological Process: transmembrane transport (GO:0055085);;	K24139|8.3e-252|gab:108468168|K24139 auxin efflux carrier family protein | (RefSeq) protein PIN-LIKES 2-like	--	[S]	Function unknown	Membrane transport protein	Protein PIN-LIKES 2 OS=Arabidopsis thaliana OX=3702 GN=PILS2 PE=2 SV=1	S	Function unknown	hypothetical protein ES332_A07G088000v1 [Gossypium tomentosum]	cellular component: membrane (GO:0016020);; cellular component: membrane part (GO:0044425);; biological process: localization (GO:0051179)
Ghicr24_A06G151200	Ghicr24_A06G151200	1.56766	1.33758	1.95262	0.542895	0.659453	0.651174	0.00471	1.3988	up	--	--	Molecular Function: ubiquitin conjugating enzyme activity (GO:0061631);;	K10581|0.0e+00|ghi:107893655|K10581 ubiquitin-conjugating enzyme E2 O [EC:2.3.2.24] | (RefSeq) probable ubiquitin-conjugating enzyme E2 24	Ubiquitin mediated proteolysis (ko04120)	[O]	Posttranslational modification, protein turnover, chaperones	Ubiquitin-conjugating enzyme	Probable ubiquitin-conjugating enzyme E2 24 OS=Arabidopsis thaliana OX=3702 GN=UBC24 PE=1 SV=1	O	Posttranslational modification, protein turnover, chaperones	PREDICTED: probable ubiquitin-conjugating enzyme E2 24 [Gossypium hirsutum]	biological process: metabolic process (GO:0008152);; biological process: cellular process (GO:0009987);; molecular function: catalytic activity (GO:0003824)
Ghicr24_A06G005000	Ghicr24_A06G005000	10.1195	7.30503	7.59966	1.06358	1.86444	1.54995	3.29589e-05	2.42796	up	--	--	Biological Process: microtubule cytoskeleton organization (GO:0000226);; Biological Process: cell morphogenesis (GO:0000902);; Biological Process: cell morphogenesis involved in differentiation (GO:0000904);; Molecular Function: molecular_function (GO:0003674);; Molecular Function: binding (GO:0005488);; Molecular Function: protein binding (GO:0005515);; Cellular Component: cellular_component (GO…	--	--	--	--	Filament-like plant protein, long coiled-coil	Filament-like plant protein 6 OS=Arabidopsis thaliana OX=3702 GN=FPP6 PE=1 SV=1	S	Function unknown	hypothetical protein GOBAR_AA12810 [Gossypium barbadense]	biological process: cellular process (GO:0009987);; biological process: cellular component organization or biogenesis (GO:0071840);; biological process: developmental process (GO:0032502);; biological process: single-organism process (GO:0044699);; molecular function: binding (GO:0005488);; cellular component: cell (GO:0005623);; cellular component: membrane (GO:0016020);; cellular component: cel…
Ghicr24_D01G057300	Ghicr24_D01G057300	3.58094	3.3106	3.94577	1.55846	1.82053	1.89492	0.00789	1.01661	up	[G]	Carbohydrate transport and metabolism	Molecular Function: magnesium ion binding (GO:0000287);; Cellular Component: cytoplasm (GO:0005737);; Molecular Function: zinc ion binding (GO:0008270);; Biological Process: L-methionine salvage from S-adenosylmethionine (GO:0019284);; Biological Process: L-methionine salvage from methylthioadenosine (GO:0019509);; Molecular Function: 2,3-diketo-5-methylthiopentyl-1-phosphate enolase activity (GO…	K16054|8.4e-301|gra:105778963|K16054 methylthioribulose 1-phosphate dehydratase / enolase-phosphatase E1 [EC:4.2.1.109 3.1.3.77] | (RefSeq) probable bifunctional methylthioribulose-1-phosphate dehydratase/enolase-phosphatase E1	Cysteine and methionine metabolism (ko00270)	[G]	Carbohydrate transport and metabolism	Class II Aldolase and Adducin N-terminal domain	Probable bifunctional methylthioribulose-1-phosphate dehydratase/enolase-phosphatase E1 OS=Populus trichocarpa OX=3694 GN=POPTR_0001s40980g PE=3 SV=2	C	Energy production and conversion	PREDICTED: probable bifunctional methylthioribulose-1-phosphate dehydratase/enolase-phosphatase E1 isoform X1 [Gossypium raimondii]	molecular function: binding (GO:0005488);; cellular component: cell (GO:0005623);; cellular component: cell part (GO:0044464);; biological process: metabolic process (GO:0008152);; biological process: cellular process (GO:0009987);; biological process: single-organism process (GO:0044699);; molecular function: catalytic activity (GO:0003824)
Ghicr24_D03G004900	Ghicr24_D03G004900	2.01781	3.05754	2.03768	0.75456	1.38155	0.968054	0.00648	1.16281	up	[I]	Lipid transport and metabolism	Molecular Function: phospholipase D activity (GO:0004630);; Molecular Function: calcium ion binding (GO:0005509);; Cellular Component: plasma membrane (GO:0005886);; Biological Process: phospholipid catabolic process (GO:0009395);; Biological Process: phosphatidylcholine metabolic process (GO:0046470);; Molecular Function: N-acylphosphatidylethanolamine-specific phospholipase D activity (GO:00702…	K01115|0.0e+00|ghi:107937835|K01115 phospholipase D1/2 [EC:3.1.4.4] | (RefSeq) phospholipase D delta-like isoform X1	Glycerophospholipid metabolism (ko00564);; Ether lipid metabolism (ko00565);; Endocytosis (ko04144)	[I]	Lipid transport and metabolism	Phospholipase D C terminal	Phospholipase D delta OS=Arabidopsis thaliana OX=3702 GN=PLDDELTA PE=1 SV=2	I	Lipid transport and metabolism	hypothetical protein ES319_D03G005100v1 [Gossypium barbadense]	molecular function: catalytic activity (GO:0003824);; molecular function: binding (GO:0005488);; cellular component: cell (GO:0005623);; cellular component: membrane (GO:0016020);; cellular component: cell part (GO:0044464);; biological process: metabolic process (GO:0008152);; biological process: cellular process (GO:0009987);; biological process: single-organism process (GO:0044699)
Ghicr24_A04G097200	Ghicr24_A04G097200	24.8913	29.6979	27.9462	6.6771	10.4981	8.0876	0.00169	1.69597	up	--	--	Molecular Function: metal ion binding (GO:0046872);;	--	--	--	--	Metallothionein	Metallothionein-like protein 2 OS=Cicer arietinum OX=3827 PE=3 SV=2	S	Function unknown	PREDICTED: metallothionein-like protein 2 [Gossypium hirsutum]	molecular function: binding (GO:0005488)
Ghicr24_D03G184000	Ghicr24_D03G184000	1.53282	0.92068	1.46748	0.21916	0.246899	0.330295	0.00755	2.22672	up	--	--	Biological Process: phosphorelay signal transduction system (GO:0000160);; Molecular Function: DNA binding (GO:0003677);; Cellular Component: nucleus (GO:0005634);;	K14491|1.2e-26|hbr:110658815|K14491 two-component response regulator ARR-B family | (RefSeq) two-component response regulator ORR21-like	Plant hormone signal transduction (ko04075)	[K]	Transcription	Myb-like DNA-binding domain	Two-component response regulator-like APRR2 OS=Arabidopsis thaliana OX=3702 GN=APRR2 PE=2 SV=2	K	Transcription	PREDICTED: two-component response regulator-like APRR2 isoform X2 [Gossypium hirsutum]	biological process: cellular process (GO:0009987);; biological process: signaling (GO:0023052);; biological process: single-organism process (GO:0044699);; biological process: response to stimulus (GO:0050896);; biological process: biological regulation (GO:0065007);; molecular function: binding (GO:0005488);; cellular component: cell (GO:0005623);; cellular component: organelle (GO:0043226);; ce…
Ghicr24_A03G143900	Ghicr24_A03G143900	2.41995	2.07163	2.85787	0.362528	0.578787	0.370657	7.11e-05	2.45587	up	[DPM]	Cell cycle control, cell division, chromosome partitioning;; Inorganic ion transport and metabolism;; Cell wall/membrane/envelope biogenesis	Molecular Function: copper ion binding (GO:0005507);; Molecular Function: oxidoreductase activity (GO:0016491);;	K06324|1.2e-83|zju:107409543|K06324 spore coat protein A, manganese oxidase [EC:1.16.3.3] | (RefSeq) uncharacterized protein LOC107409543	--	--	--	Multicopper oxidase	Multicopper oxidase LPR1 OS=Arabidopsis thaliana OX=3702 GN=LPR1 PE=2 SV=1	Q	Secondary metabolites biosynthesis, transport and catabolism	PREDICTED: multicopper oxidase LPR1-like [Gossypium hirsutum]	molecular function: binding (GO:0005488);; molecular function: catalytic activity (GO:0003824)
Ghicr24_D08G217800	Ghicr24_D08G217800	9.71825	12.7075	16.5637	3.88429	4.2904	3.69512	5.62e-05	1.71579	up	--	--	Molecular Function: transcription factor activity, sequence-specific DNA binding (GO:0003700);; Cellular Component: nucleus (GO:0005634);;	K14514|0.0e+00|ghi:107962793|K14514 ethylene-insensitive protein 3 | (RefSeq) protein ETHYLENE INSENSITIVE 3-like isoform X1	MAPK signaling pathway - plant (ko04016);; Plant hormone signal transduction (ko04075)	--	--	Ethylene insensitive 3	Protein ETHYLENE INSENSITIVE 3 OS=Arabidopsis thaliana OX=3702 GN=EIN3 PE=1 SV=1	K	Transcription	hypothetical protein ES319_D08G234500v1 [Gossypium barbadense]	biological process: biological regulation (GO:0065007);; molecular function: nucleic acid binding transcription factor activity (GO:0001071);; cellular component: cell (GO:0005623);; cellular component: organelle (GO:0043226);; cellular component: cell part (GO:0044464)
Ghicr24_D09G109900	Ghicr24_D09G109900	1.7343	2.50858	3.12144	0.395109	0.542075	0.368592	0.00584	2.41737	up	--	--	Molecular Function: DNA binding (GO:0003677);; Cellular Component: nucleus (GO:0005634);; Biological Process: regulation of transcription, DNA-templated (GO:0006355);;	--	--	[K]	Transcription	Associated with HOX	BEL1-like homeodomain protein 1 OS=Arabidopsis thaliana OX=3702 GN=BLH1 PE=1 SV=1	K	Transcription	hypothetical protein ES319_D09G111600v1 [Gossypium barbadense]	molecular function: binding (GO:0005488);; cellular component: cell (GO:0005623);; cellular component: organelle (GO:0043226);; cellular component: cell part (GO:0044464);; biological process: biological regulation (GO:0065007)
Ghicr24_A03G107700	Ghicr24_A03G107700	30.9147	22.122	27.5184	10.0218	15.952	13.8692	0.00389	1.04366	up	[I]	Lipid transport and metabolism	Molecular Function: phosphoethanolamine N-methyltransferase activity (GO:0000234);; Biological Process: phosphatidylcholine biosynthetic process (GO:0006656);;	K05929|5.0e-276|ghi:107887176|K05929 phosphoethanolamine N-methyltransferase [EC:2.1.1.103] | (RefSeq) phosphoethanolamine N-methyltransferase 1-like	Glycerophospholipid metabolism (ko00564)	[IR]	Lipid transport and metabolism;; General function prediction only	Methyltransferase domain	Phosphoethanolamine N-methyltransferase 1 OS=Arabidopsis thaliana OX=3702 GN=NMT1 PE=1 SV=1	S	Function unknown	PREDICTED: phosphoethanolamine N-methyltransferase 1-like [Gossypium hirsutum]	biological process: metabolic process (GO:0008152);; molecular function: catalytic activity (GO:0003824);; biological process: cellular process (GO:0009987);; biological process: single-organism process (GO:0044699)
Ghicr24_D12G232700	Ghicr24_D12G232700	3.00828	3.11816	3.63223	0.398765	0.583009	0.440887	0.000878	2.71404	up	--	--	Cellular Component: nucleus (GO:0005634);; Biological Process: regulation of transcription, DNA-templated (GO:0006355);; Molecular Function: sequence-specific DNA binding (GO:0043565);;	K09338|7.4e-164|ghi:107946927|K09338 homeobox-leucine zipper protein | (RefSeq) homeobox-leucine zipper protein HAT4-like	--	[K]	Transcription	HD-ZIP protein N terminus	Homeobox-leucine zipper protein HAT4 OS=Arabidopsis thaliana OX=3702 GN=HAT4 PE=1 SV=1	K	Transcription	PREDICTED: homeobox-leucine zipper protein HAT4-like [Gossypium hirsutum]	cellular component: cell (GO:0005623);; cellular component: organelle (GO:0043226);; cellular component: cell part (GO:0044464);; biological process: biological regulation (GO:0065007);; molecular function: binding (GO:0005488)
Ghicr24_A06G048000	Ghicr24_A06G048000	2.02466	1.16266	1.9366	0.160464	0.131237	0.108505	5.21e-06	3.65606	up	--	--	Cellular Component: integral component of membrane (GO:0016021);; Molecular Function: transmembrane transporter activity (GO:0022857);;	K17500|3.2e-33|nto:104085001|K17500 integrin-linked kinase-associated serine/threonine phosphatase 2C [EC:3.1.3.16] | (RefSeq) WAT1-related protein At3g18200 isoform X1	--	--	--	EamA-like transporter family	WAT1-related protein At4g08300 OS=Arabidopsis thaliana OX=3702 GN=At4g08300 PE=2 SV=1	S	Function unknown	hypothetical protein B456_010G049200 [Gossypium raimondii]	cellular component: membrane (GO:0016020);; cellular component: membrane part (GO:0044425);; biological process: localization (GO:0051179);; molecular function: transporter activity (GO:0005215)
Ghicr24_A08G189600	Ghicr24_A08G189600	1.93153	1.00985	1.70693	0.518048	0.51135	0.64699	0.00518	1.47987	up	--	--	Molecular Function: transcription factor activity, sequence-specific DNA binding (GO:0003700);; Cellular Component: nucleus (GO:0005634);; Biological Process: regulation of transcription, DNA-templated (GO:0006355);; Molecular Function: sequence-specific DNA binding (GO:0043565);;	K14494|3.6e-31|cmax:111486974|K14494 DELLA protein | (RefSeq) DELLA protein GAIP-B	Plant hormone signal transduction (ko04075)	--	--	GRAS domain family	Scarecrow-like protein 6 OS=Arabidopsis thaliana OX=3702 GN=SCL6 PE=1 SV=1	S	Function unknown	hypothetical protein ES332_A08G201400v1 [Gossypium tomentosum]	biological process: biological regulation (GO:0065007);; molecular function: nucleic acid binding transcription factor activity (GO:0001071);; cellular component: cell (GO:0005623);; cellular component: organelle (GO:0043226);; cellular component: cell part (GO:0044464);; molecular function: binding (GO:0005488)
Ghicr24_A12G236400	Ghicr24_A12G236400	5.24959	3.25623	3.15291	1.06198	0.714773	0.988375	0.0059	2.02207	up	--	--	Cellular Component: integral component of membrane (GO:0016021);;	--	--	--	--	Cotton fibre expressed protein	--	S	Function unknown	PREDICTED: zinc finger CCCH domain-containing protein 18-like [Gossypium hirsutum]	cellular component: membrane (GO:0016020);; cellular component: membrane part (GO:0044425)
Ghicr24_Contig03258G000100	Ghicr24_Contig03258G000100	11.3851	10.041	12.713	3.70133	4.02865	4.26499	0.00129	1.54841	up	--	--	Cellular Component: proteasome regulatory particle (GO:0005838);; Biological Process: proteolysis (GO:0006508);;	K03031|5.1e-75|gab:108467658|K03031 26S proteasome regulatory subunit N12 | (RefSeq) 26S proteasome non-ATPase regulatory subunit 8 homolog A	Proteasome (ko03050)	[O]	Posttranslational modification, protein turnover, chaperones	CSN8/PSMD8/EIF3K family	26S proteasome non-ATPase regulatory subunit 8 homolog A OS=Arabidopsis thaliana OX=3702 GN=RPN12A PE=1 SV=1	O	Posttranslational modification, protein turnover, chaperones	hypothetical protein GOBAR_DD24751 [Gossypium barbadense]	cellular component: cell (GO:0005623);; cellular component: macromolecular complex (GO:0032991);; cellular component: cell part (GO:0044464);; biological process: metabolic process (GO:0008152)
Ghicr24_A04G118900	Ghicr24_A04G118900	13.861	10.1969	11.2896	6.90523	4.32222	4.91373	0.00673	1.1638	up	--	--	Molecular Function: DNA binding (GO:0003677);; Cellular Component: nucleus (GO:0005634);; Biological Process: regulation of transcription, DNA-templated (GO:0006355);;	K00521|1.5e-31|cmos:111447866|K00521 ferric-chelate reductase [EC:1.16.1.7] | (RefSeq) ferric reduction oxidase 7, chloroplastic-like	--	--	--	No apical meristem (NAM) protein	NAC domain-containing protein 83 OS=Arabidopsis thaliana OX=3702 GN=NAC083 PE=1 SV=1	K	Transcription	hypothetical protein B456_012G125500 [Gossypium raimondii]	molecular function: binding (GO:0005488);; cellular component: cell (GO:0005623);; cellular component: organelle (GO:0043226);; cellular component: cell part (GO:0044464);; biological process: biological regulation (GO:0065007)
Ghicr24_D03G174800	Ghicr24_D03G174800	2.53918	3.03858	2.28888	0.147725	0.223776	0.157505	0.000374	3.85278	up	[E]	Amino acid transport and metabolism	Biological Process: oligopeptide transport (GO:0006857);; Biological Process: response to nitrate (GO:0010167);; Molecular Function: nitrate transmembrane transporter activity (GO:0015112);; Cellular Component: integral component of membrane (GO:0016021);;	K14638|2.6e-144|smo:SELMODRAFT_97812|K14638 solute carrier family 15 (peptide/histidine transporter), member 3/4 | (RefSeq) hypothetical protein	--	[E]	Amino acid transport and metabolism	POT family	Protein NRT1/ PTR FAMILY 6.3 OS=Arabidopsis thaliana OX=3702 GN=NPF6.3 PE=1 SV=1	E	Amino acid transport and metabolism	PREDICTED: protein NRT1/ PTR FAMILY 6.3-like [Gossypium hirsutum]	biological process: localization (GO:0051179);; biological process: response to stimulus (GO:0050896);; molecular function: transporter activity (GO:0005215);; cellular component: membrane (GO:0016020);; cellular component: membrane part (GO:0044425)
Ghicr24_D12G260900	Ghicr24_D12G260900	6.0995	5.87284	6.98617	0.852093	1.32123	1.08666	0.000116	2.58977	up	--	--	Biological Process: metal ion transport (GO:0030001);; Molecular Function: metal ion binding (GO:0046872);;	--	--	[P]	Inorganic ion transport and metabolism	Heavy-metal-associated domain	Heavy metal-associated isoprenylated plant protein 9 OS=Arabidopsis thaliana OX=3702 GN=HIPP09 PE=2 SV=1	S	Function unknown	PREDICTED: heavy metal-associated isoprenylated plant protein 3-like [Gossypium hirsutum]	biological process: localization (GO:0051179);; molecular function: binding (GO:0005488)
Ghicr24_D08G051000	Ghicr24_D08G051000	92.8859	84.5534	150.259	17.2326	13.1313	25.4244	0.00192014	2.5544	up	[N]	Cell motility	Cellular Component: Golgi apparatus (GO:0005794);; Cellular Component: trans-Golgi network (GO:0005802);; Cellular Component: plasma membrane (GO:0005886);; Biological Process: plant-type primary cell wall biogenesis (GO:0009833);; Cellular Component: integral component of membrane (GO:0016021);; Molecular Function: cellulose synthase activity (GO:0016759);; Molecular Function: cellulose synthase…	K10999|0.0e+00|gab:108469868|K10999 cellulose synthase A [EC:2.4.1.12] | (RefSeq) cellulose synthase A catalytic subunit 4 [UDP-forming]-like	--	--	--	Cellulose synthase	Cellulose synthase A catalytic subunit 4 [UDP-forming] OS=Arabidopsis thaliana OX=3702 GN=CESA4 PE=1 SV=1	M	Cell wall/membrane/envelope biogenesis	cellulose synthase A catalytic subunit 4 [UDP-forming]-like [Gossypium hirsutum]	cellular component: cell (GO:0005623);; cellular component: organelle (GO:0043226);; cellular component: cell part (GO:0044464);; cellular component: organelle part (GO:0044422);; cellular component: membrane (GO:0016020);; biological process: cellular process (GO:0009987);; biological process: single-organism process (GO:0044699);; biological process: cellular component organization or biogenesi…
Ghicr24_D07G025600	Ghicr24_D07G025600	8.82203	5.32947	7.75746	2.31565	3.75143	2.83354	0.00458	1.2133	up	[O]	Posttranslational modification, protein turnover, chaperones	Molecular Function: cysteine-type peptidase activity (GO:0008234);;	K01373|7.5e-222|gra:105762615|K01373 cathepsin F [EC:3.4.22.41] | (RefSeq) probable cysteine proteinase A494	Plant-pathogen interaction (ko04626)	[O]	Posttranslational modification, protein turnover, chaperones	Papain family cysteine protease	Cysteine protease RD19A OS=Arabidopsis thaliana OX=3702 GN=RD19A PE=1 SV=1	O	Posttranslational modification, protein turnover, chaperones	hypothetical protein E1A91_D07G027400v1 [Gossypium mustelinum]	biological process: metabolic process (GO:0008152);; molecular function: catalytic activity (GO:0003824)
Ghicr24_A06G001500	Ghicr24_A06G001500	2.11878	2.00628	1.86253	0.766686	0.625227	0.595957	0.0096	1.52758	up	--	--	Molecular Function: peroxidase activity (GO:0004601);; Cellular Component: extracellular region (GO:0005576);; Biological Process: response to oxidative stress (GO:0006979);; Molecular Function: heme binding (GO:0020037);; Biological Process: hydrogen peroxide catabolic process (GO:0042744);; Molecular Function: metal ion binding (GO:0046872);;	K00430|2.8e-177|ghi:107938115|K00430 peroxidase [EC:1.11.1.7] | (RefSeq) peroxidase 64-like	Phenylpropanoid biosynthesis (ko00940)	--	--	Peroxidase	Peroxidase 64 OS=Arabidopsis thaliana OX=3702 GN=PER64 PE=1 SV=1	G	Carbohydrate transport and metabolism	PREDICTED: peroxidase 64-like [Gossypium hirsutum]	biological process: metabolic process (GO:0008152);; biological process: cellular process (GO:0009987);; biological process: single-organism process (GO:0044699);; biological process: response to stimulus (GO:0050896);; biological process: detoxification (GO:0098754);; molecular function: catalytic activity (GO:0003824);; molecular function: antioxidant activity (GO:0016209);; cellular component:…
Ghicr24_D12G013600	Ghicr24_D12G013600	2.18965	3.84569	3.81767	0.606265	0.964119	0.85192	0.00855	2.01339	up	[HR]	Coenzyme transport and metabolism;; General function prediction only	Molecular Function: catalytic activity (GO:0003824);;	--	--	--	--	Isochorismatase family	Nicotinamidase 1 OS=Arabidopsis thaliana OX=3702 GN=NIC1 PE=1 SV=1	S	Function unknown	PREDICTED: nicotinamidase 1-like [Gossypium raimondii]	molecular function: catalytic activity (GO:0003824)
Ghicr24_A05G039700	Ghicr24_A05G039700	1.39779	3.14552	2.71655	0.459687	0.760714	0.610201	0.001	1.994	up	--	--	Molecular Function: DNA binding (GO:0003677);; Cellular Component: nucleus (GO:0005634);; Biological Process: regulation of transcription, DNA-templated (GO:0006355);; Biological Process: auxin-activated signaling pathway (GO:0009734);;	K14486|0.0e+00|gab:108449907|K14486 auxin response factor | (RefSeq) auxin response factor 19	Plant hormone signal transduction (ko04075)	--	--	Auxin response factor	Auxin response factor 19 OS=Arabidopsis thaliana OX=3702 GN=ARF19 PE=1 SV=2	K	Transcription	PREDICTED: auxin response factor 19-like isoform X1 [Gossypium hirsutum]	molecular function: binding (GO:0005488);; cellular component: cell (GO:0005623);; cellular component: organelle (GO:0043226);; cellular component: cell part (GO:0044464);; biological process: biological regulation (GO:0065007);; biological process: cellular process (GO:0009987);; biological process: signaling (GO:0023052);; biological process: single-organism process (GO:0044699);; biological pr…
Ghicr24_D07G096000	Ghicr24_D07G096000	4.12513	6.82745	5.7629	2.10635	1.88561	1.99598	0.0052	1.43926	up	[R]	General function prediction only	Cellular Component: cellular_component (GO:0005575);; Cellular Component: intracellular (GO:0005622);; Cellular Component: cell (GO:0005623);; Cellular Component: cytoplasm (GO:0005737);; Cellular Component: cytosol (GO:0005829);; Cellular Component: intracellular part (GO:0044424);; Cellular Component: cytoplasmic part (GO:0044444);; Cellular Component: cell part (GO:0044464);;	--	--	--	--	Glyoxalase-like domain	Uncharacterized protein At5g48480 OS=Arabidopsis thaliana OX=3702 GN=At5g48480 PE=1 SV=1	S	Function unknown	PREDICTED: uncharacterized protein At5g48480-like [Gossypium hirsutum]	cellular component: cell (GO:0005623);; cellular component: cell part (GO:0044464)
Gossypium_hirsutum_newGene_8510	--	5.86966	6.62239	6.46026	3.35629	2.58957	2.72935	0.00431	1.15325	up	--	--	--	--	--	--	--	--	--	--	--	hypothetical protein ES319_D08G195000v1 [Gossypium barbadense]	--
Ghicr24_D06G110800	Ghicr24_D06G110800	1.50032	2.1822	2.41263	0.284321	0.342359	0.291334	0.00653	2.71813	up	--	--	Cellular Component: ubiquitin ligase complex (GO:0000151);; Molecular Function: protein binding (GO:0005515);; Cellular Component: cellular_component (GO:0005575);; Cellular Component: intracellular (GO:0005622);; Cellular Component: cell (GO:0005623);; Cellular Component: nucleus (GO:0005634);; Biological Process: proteolysis (GO:0006508);; Biological Process: ubiquitin-dependent protein catabol…	K14515|1.8e-292|gra:105772985|K14515 EIN3-binding F-box protein | (RefSeq) EIN3-binding F-box protein 1-like	MAPK signaling pathway - plant (ko04016);; Plant hormone signal transduction (ko04075)	[R]	General function prediction only	Leucine Rich repeat	EIN3-binding F-box protein 1 OS=Arabidopsis thaliana OX=3702 GN=EBF1 PE=1 SV=1	S	Function unknown	PREDICTED: EIN3-binding F-box protein 1-like isoform X2 [Gossypium hirsutum]	cellular component: cell (GO:0005623);; cellular component: macromolecular complex (GO:0032991);; cellular component: cell part (GO:0044464);; molecular function: binding (GO:0005488);; cellular component: organelle (GO:0043226);; biological process: metabolic process (GO:0008152);; biological process: cellular process (GO:0009987);; biological process: response to stimulus (GO:0050896);; biologi…
Ghicr24_D05G273300	Ghicr24_D05G273300	109.072	88.9944	100.331	35.5084	41.4322	37.4703	2.99e-08	1.35123	up	--	--	Molecular Function: transcription regulatory region sequence-specific DNA binding (GO:0000976);; Molecular Function: RNA polymerase II regulatory region sequence-specific DNA binding (GO:0000977);; Molecular Function: RNA polymerase II transcription factor activity, sequence-specific DNA binding (GO:0000981);; Cellular Component: nucleus (GO:0005634);; Molecular Function: transcription factor bin…	K09264|1.2e-118|ghi:107904906|K09264 MADS-box transcription factor, plant | (RefSeq) agamous-like MADS-box protein AGL11 isoform X1	--	[K]	Transcription	K-box region	Agamous-like MADS-box protein AGL11 OS=Vitis vinifera OX=29760 GN=AGL11 PE=2 SV=1	K	Transcription	hypothetical protein ES288_D05G303400v1 [Gossypium darwinii]	molecular function: binding (GO:0005488);; biological process: biological regulation (GO:0065007);; molecular function: nucleic acid binding transcription factor activity (GO:0001071);; cellular component: cell (GO:0005623);; cellular component: organelle (GO:0043226);; cellular component: cell part (GO:0044464);; biological process: reproduction (GO:0000003);; biological process: reproductive pr…
Ghicr24_D13G158400	Ghicr24_D13G158400	1.81464	3.15037	2.82504	0.248807	0.573748	0.491277	3e-05	2.58491	up	[G]	Carbohydrate transport and metabolism	Biological Process: carbohydrate metabolic process (GO:0005975);; Molecular Function: beta-glucosidase activity (GO:0008422);;	K01188|2.2e-309|ghi:107920057|K01188 beta-glucosidase [EC:3.2.1.21] | (RefSeq) putative beta-glucosidase 41 isoform X1	Cyanoamino acid metabolism (ko00460);; Starch and sucrose metabolism (ko00500);; Phenylpropanoid biosynthesis (ko00940)	[G]	Carbohydrate transport and metabolism	Glycosyl hydrolase family 1	Putative beta-glucosidase 41 OS=Arabidopsis thaliana OX=3702 GN=BGLU41 PE=3 SV=2	G	Carbohydrate transport and metabolism	PREDICTED: putative beta-glucosidase 41 isoform X1 [Gossypium hirsutum]	biological process: metabolic process (GO:0008152);; molecular function: catalytic activity (GO:0003824)
Ghicr24_A05G423900	Ghicr24_A05G423900	4.90874	4.6432	4.27597	1.4738	1.92765	1.80073	1.66e-05	1.47739	up	[Q]	Secondary metabolites biosynthesis, transport and catabolism	Molecular Function: oxidoreductase activity (GO:0016491);; Molecular Function: metal ion binding (GO:0046872);;	K05278|3.1e-201|ghi:107959507|K05278 flavonol synthase [EC:1.14.20.6] | (RefSeq) flavonol synthase/flavanone 3-hydroxylase-like	Flavonoid biosynthesis (ko00941)	[QR]	Secondary metabolites biosynthesis, transport and catabolism;; General function prediction only	non-haem dioxygenase in morphine synthesis N-terminal	Flavonol synthase/flavanone 3-hydroxylase OS=Citrus unshiu OX=55188 GN=FLS PE=1 SV=1	S	Function unknown	hypothetical protein C5167_026272 [Papaver somniferum]	molecular function: catalytic activity (GO:0003824);; molecular function: binding (GO:0005488)
Ghicr24_D08G265400	Ghicr24_D08G265400	2.95944	2.52527	2.42354	1.23878	1.09826	1.55186	0.00516	1.02829	up	--	--	Molecular Function: protein binding (GO:0005515);;	K14515|3.8e-226|gra:105792860|K14515 EIN3-binding F-box protein | (RefSeq) EIN3-binding F-box protein 1-like	MAPK signaling pathway - plant (ko04016);; Plant hormone signal transduction (ko04075)	[R]	General function prediction only	Leucine Rich repeat	EIN3-binding F-box protein 1 OS=Arabidopsis thaliana OX=3702 GN=EBF1 PE=1 SV=1	S	Function unknown	hypothetical protein ES332_D08G297300v1 [Gossypium tomentosum]	molecular function: binding (GO:0005488)
Ghicr24_D07G017200	Ghicr24_D07G017200	5.5339	5.89036	6.12127	2.19589	3.18789	2.91891	0.000307	1.08331	up	--	--	Molecular Function: DNA binding (GO:0003677);; Cellular Component: nucleus (GO:0005634);; Biological Process: regulation of transcription, DNA-templated (GO:0006355);; Biological Process: auxin-activated signaling pathway (GO:0009734);;	K14486|0.0e+00|gra:105797241|K14486 auxin response factor | (RefSeq) auxin response factor 7	Plant hormone signal transduction (ko04075)	--	--	Auxin response factor	Auxin response factor 19 OS=Arabidopsis thaliana OX=3702 GN=ARF19 PE=1 SV=2	K	Transcription	hypothetical protein ES319_D07G016000v1 [Gossypium barbadense]	molecular function: binding (GO:0005488);; cellular component: cell (GO:0005623);; cellular component: organelle (GO:0043226);; cellular component: cell part (GO:0044464);; biological process: biological regulation (GO:0065007);; biological process: cellular process (GO:0009987);; biological process: signaling (GO:0023052);; biological process: single-organism process (GO:0044699);; biological pr…
Ghicr24_D11G146900	Ghicr24_D11G146900	1.19396	1.31061	1.52281	0.060216	0.072497	0.0763565	5.02e-05	4.2306	up	[R]	General function prediction only	Molecular Function: protein-arginine N-methyltransferase activity (GO:0016274);;	K11434|1.6e-186|ghi:107892734|K11434 type I protein arginine methyltransferase [EC:2.1.1.319] | (RefSeq) protein arginine N-methyltransferase 1.1-like	--	[OKT]	Posttranslational modification, protein turnover, chaperones;; Transcription;; Signal transduction mechanisms	Ribosomal protein L11 methyltransferase (PrmA)	Protein arginine N-methyltransferase 1.1 OS=Arabidopsis thaliana OX=3702 GN=PRMT11 PE=1 SV=1	S	Function unknown	hypothetical protein ES332_A05G372500v1 [Gossypium tomentosum]	biological process: metabolic process (GO:0008152);; biological process: cellular process (GO:0009987);; molecular function: catalytic activity (GO:0003824)
Ghicr24_D11G166900	Ghicr24_D11G166900	3.66862	3.39832	3.93347	1.00775	1.47763	1.82692	0.000713	1.30676	up	[M]	Cell wall/membrane/envelope biogenesis	Molecular Function: protein kinase activity (GO:0004672);; Molecular Function: ATP binding (GO:0005524);; Cellular Component: plasma membrane (GO:0005886);; Cellular Component: plasmodesma (GO:0009506);; Biological Process: protein autophosphorylation (GO:0046777);;	K13435|1.8e-69|sly:101268866|K13435 serine/threonine-protein kinase Pto | (RefSeq) Pto; serine/threonine protein kinase Pto	Plant-pathogen interaction (ko04626)	[T]	Signal transduction mechanisms	Protein tyrosine and serine/threonine kinase	Receptor-like protein kinase ANXUR2 OS=Arabidopsis thaliana OX=3702 GN=ANX2 PE=1 SV=1	T	Signal transduction mechanisms	PREDICTED: receptor-like protein kinase FERONIA [Gossypium hirsutum]	biological process: metabolic process (GO:0008152);; biological process: cellular process (GO:0009987);; molecular function: catalytic activity (GO:0003824);; molecular function: binding (GO:0005488);; cellular component: cell (GO:0005623);; cellular component: membrane (GO:0016020);; cellular component: cell part (GO:0044464);; cellular component: cell junction (GO:0030054)
Gossypium_hirsutum_newGene_8780	--	2.55154	3.02324	3.07874	0.22125	0.289196	0.315522	2.86e-05	3.30422	up	--	--	Molecular Function: aminoacylase activity (GO:0004046);; Cellular Component: cytoplasm (GO:0005737);; Biological Process: cellular amino acid metabolic process (GO:0006520);;	K14677|3.41e-146|ghi:107953104|K14677 aminoacylase [EC:3.5.1.14] | (RefSeq) aminoacylase-1-like isoform X1	Arginine biosynthesis (ko00220);; 2-Oxocarboxylic acid metabolism (ko01210);; Biosynthesis of amino acids (ko01230)	[E]	Amino acid transport and metabolism	Peptidase dimerisation domain	--	E	Amino acid transport and metabolism	PREDICTED: aminoacylase-1-like isoform X1 [Gossypium hirsutum]	molecular function: catalytic activity (GO:0003824);; cellular component: cell (GO:0005623);; cellular component: cell part (GO:0044464);; biological process: metabolic process (GO:0008152);; biological process: cellular process (GO:0009987);; biological process: single-organism process (GO:0044699)
Ghicr24_D07G241000	Ghicr24_D07G241000	1.25119	3.33235	2.91769	0.476664	0.52789	0.390228	0.00718	2.48132	up	--	--	Molecular Function: ligase activity (GO:0016874);;	K16280|2.1e-263|ghi:107926373|K16280 E3 ubiquitin-protein ligase RGLG [EC:2.3.2.27] | (RefSeq) E3 ubiquitin-protein ligase RGLG2-like	--	[T]	Signal transduction mechanisms	Copine	E3 ubiquitin-protein ligase RGLG2 OS=Arabidopsis thaliana OX=3702 GN=RGLG2 PE=1 SV=1	S	Function unknown	PREDICTED: E3 ubiquitin-protein ligase RGLG2-like [Gossypium hirsutum]	molecular function: catalytic activity (GO:0003824)
Ghicr24_A02G176000	Ghicr24_A02G176000	6.50851	5.01594	6.76222	2.67066	2.43278	2.17205	0.00601	1.35107	up	--	--	Molecular Function: DNA binding (GO:0003677);; Molecular Function: transcription factor activity, sequence-specific DNA binding (GO:0003700);; Cellular Component: nucleus (GO:0005634);;	K09286|6.0e-170|gab:108460675|K09286 EREBP-like factor | (RefSeq) ethylene-responsive transcription factor ERF060	--	--	--	AP2 domain	Ethylene-responsive transcription factor RAP2-4 OS=Arabidopsis thaliana OX=3702 GN=RAP2-4 PE=1 SV=1	K	Transcription	hypothetical protein ES332_A02G176200v1 [Gossypium tomentosum]	molecular function: binding (GO:0005488);; biological process: biological regulation (GO:0065007);; molecular function: nucleic acid binding transcription factor activity (GO:0001071);; cellular component: cell (GO:0005623);; cellular component: organelle (GO:0043226);; cellular component: cell part (GO:0044464)
Ghicr24_D02G231600	Ghicr24_D02G231600	74.8949	47.8453	62.3701	27.9088	29.6193	30.7641	0.000475	1.06803	up	--	--	--	--	--	[R]	General function prediction only	Protein of unknown function (DUF1685)	--	S	Function unknown	PREDICTED: uncharacterized protein LOC107908904 [Gossypium hirsutum]	--
Ghicr24_D07G110600	Ghicr24_D07G110600	1.79232	2.20978	2.87105	0.137093	0.317262	0.171775	0.000773	3.47478	up	--	--	Molecular Function: AT DNA binding (GO:0003680);; Cellular Component: nucleus (GO:0005634);;	--	--	--	--	Plants and Prokaryotes Conserved (PCC) domain	AT-hook motif nuclear-localized protein 11 OS=Arabidopsis thaliana OX=3702 GN=AHL11 PE=2 SV=1	S	Function unknown	PREDICTED: AT-hook motif nuclear-localized protein 7-like [Gossypium hirsutum]	molecular function: binding (GO:0005488);; cellular component: cell (GO:0005623);; cellular component: organelle (GO:0043226);; cellular component: cell part (GO:0044464)
Ghicr24_A02G168400	Ghicr24_A02G168400	39.5115	21.9113	31.7114	7.72955	11.8673	8.79845	0.000983	1.7607	up	[G]	Carbohydrate transport and metabolism	Molecular Function: zinc ion binding (GO:0008270);; Molecular Function: oxidoreductase activity (GO:0016491);;	K00083|1.7e-210|gab:108467308|K00083 cinnamyl-alcohol dehydrogenase [EC:1.1.1.195] | (RefSeq) probable cinnamyl alcohol dehydrogenase 9 isoform X1	Phenylpropanoid biosynthesis (ko00940)	[Q]	Secondary metabolites biosynthesis, transport and catabolism	Alcohol dehydrogenase GroES-like domain	Probable cinnamyl alcohol dehydrogenase 9 OS=Arabidopsis thaliana OX=3702 GN=CAD9 PE=2 SV=2	C	Energy production and conversion	hypothetical protein ES319_A02G150100v1 [Gossypium barbadense]	molecular function: binding (GO:0005488);; molecular function: catalytic activity (GO:0003824)
Ghicr24_D06G244900	Ghicr24_D06G244900	9.12916	6.03321	7.81186	0.231931	0.289335	0.310633	1.65e-21	4.79217	up	--	--	Cellular Component: integral component of membrane (GO:0016021);;	K13519|2.9e-196|gra:105772187|K13519 lysophospholipid acyltransferase [EC:2.3.1.51 2.3.1.23 2.3.1.-] | (RefSeq) lysophospholipid acyltransferase 1-like	Glycerolipid metabolism (ko00561);; Glycerophospholipid metabolism (ko00564);; Ether lipid metabolism (ko00565)	[S]	Function unknown	MBOAT, membrane-bound O-acyltransferase family	Lysophospholipid acyltransferase 1 OS=Arabidopsis thaliana OX=3702 GN=LPCAT1 PE=1 SV=1	I	Lipid transport and metabolism	hypothetical protein GOBAR_AA37142 [Gossypium barbadense]	cellular component: membrane (GO:0016020);; cellular component: membrane part (GO:0044425)
Ghicr24_D02G165600	Ghicr24_D02G165600	6.70471	4.21199	5.66679	0.48404	0.597894	0.590967	1.21902e-05	3.24587	up	--	--	Biological Process: microtubule cytoskeleton organization (GO:0000226);; Cellular Component: cytoplasm (GO:0005737);; Cellular Component: spindle (GO:0005819);; Molecular Function: microtubule binding (GO:0008017);;	K16732|0.0e+00|ghi:107909837|K16732 protein regulator of cytokinesis 1 | (RefSeq) 65-kDa microtubule-associated protein 8-like	--	[DZ]	Cell cycle control, cell division, chromosome partitioning;; Cytoskeleton	Microtubule associated protein (MAP65/ASE1 family)	65-kDa microtubule-associated protein 8 OS=Arabidopsis thaliana OX=3702 GN=MAP65-8 PE=1 SV=2	S	Function unknown	PREDICTED: 65-kDa microtubule-associated protein 8-like [Gossypium hirsutum]	biological process: cellular process (GO:0009987);; biological process: cellular component organization or biogenesis (GO:0071840);; cellular component: cell (GO:0005623);; cellular component: cell part (GO:0044464);; cellular component: organelle (GO:0043226);; cellular component: organelle part (GO:0044422);; molecular function: binding (GO:0005488)
Ghicr24_A09G107800	Ghicr24_A09G107800	3.09843	5.17828	4.38354	0.323838	0.523369	0.503603	1.74e-06	3.21289	up	[E]	Amino acid transport and metabolism	Molecular Function: asparagine synthase (glutamine-hydrolyzing) activity (GO:0004066);; Molecular Function: ATP binding (GO:0005524);; Biological Process: asparagine biosynthetic process (GO:0006529);; Biological Process: glutamine metabolic process (GO:0006541);;	K01953|0.0e+00|gra:105799149|K01953 asparagine synthase (glutamine-hydrolysing) [EC:6.3.5.4] | (RefSeq) asparagine synthetase [glutamine-hydrolyzing] 1	Alanine, aspartate and glutamate metabolism (ko00250);; Biosynthesis of amino acids (ko01230)	[E]	Amino acid transport and metabolism	Asparagine synthase	Asparagine synthetase [glutamine-hydrolyzing] 1 OS=Arabidopsis thaliana OX=3702 GN=ASN1 PE=2 SV=2	E	Amino acid transport and metabolism	asparagine synthetase [glutamine-hydrolyzing] 1-like [Gossypium hirsutum]	molecular function: catalytic activity (GO:0003824);; molecular function: binding (GO:0005488);; biological process: metabolic process (GO:0008152);; biological process: cellular process (GO:0009987);; biological process: single-organism process (GO:0044699)
Ghicr24_D10G020500	Ghicr24_D10G020500	1.51749	1.87359	1.95539	0.149763	0.133139	0.101451	8.74e-05	3.72624	up	--	--	Molecular Function: nucleic acid binding (GO:0003676);; Molecular Function: endonuclease activity (GO:0004519);; Biological Process: DNA catabolic process (GO:0006308);;	--	--	--	--	S1/P1 Nuclease	Endonuclease 1 OS=Arabidopsis thaliana OX=3702 GN=ENDO1 PE=1 SV=1	S	Function unknown	hypothetical protein GOBAR_DD10758 [Gossypium barbadense]	molecular function: binding (GO:0005488);; biological process: metabolic process (GO:0008152);; biological process: cellular process (GO:0009987);; molecular function: catalytic activity (GO:0003824)
Ghicr24_A05G128600	Ghicr24_A05G128600	0.410007	0.615747	0.712877	0.100319	0.111978	0.161485	0.00675	2.23872	up	[V]	Defense mechanisms	Molecular Function: ATP binding (GO:0005524);; Cellular Component: integral component of membrane (GO:0016021);; Molecular Function: ATPase activity (GO:0016887);;	K08712|6.6e-149|gsl:Gasu_29800|K08712 ATP-binding cassette, subfamily G (WHITE), member 2, SNQ2 | (RefSeq) ABC transporter, ATP-binding protein	ABC transporters (ko02010)	[Q]	Secondary metabolites biosynthesis, transport and catabolism	ABC-2 type transporter	Pleiotropic drug resistance protein 1 OS=Nicotiana tabacum OX=4097 GN=PDR1 PE=2 SV=1	V	Defense mechanisms	hypothetical protein ES319_A05G129800v1 [Gossypium barbadense]	molecular function: binding (GO:0005488);; cellular component: membrane (GO:0016020);; cellular component: membrane part (GO:0044425);; molecular function: catalytic activity (GO:0003824)
Ghicr24_A11G354200	Ghicr24_A11G354200	8.33896	5.17283	6.55896	2.44917	2.93652	2.19284	0.00501	1.40425	up	--	--	Molecular Function: protein binding (GO:0005515);;	K01640|3.5e-07|thj:104800457|K01640 hydroxymethylglutaryl-CoA lyase [EC:4.1.3.4] | (RefSeq) LOW QUALITY PROTEIN: hydroxymethylglutaryl-CoA lyase, mitochondrial	Synthesis and degradation of ketone bodies (ko00072);; Valine, leucine and isoleucine degradation (ko00280);; Butanoate metabolism (ko00650);; Peroxisome (ko04146)	--	--	F-box domain	F-box protein At2g26850 OS=Arabidopsis thaliana OX=3702 GN=At2g26850 PE=2 SV=1	S	Function unknown	hypothetical protein ES319_A11G335300v1 [Gossypium barbadense]	molecular function: binding (GO:0005488)
Gossypium_hirsutum_newGene_8946	--	2.34991	1.94067	2.74529	0.749538	0.477083	0.533105	0.00162	1.93502	up	--	--	Molecular Function: peroxidase activity (GO:0004601);; Biological Process: response to oxidative stress (GO:0006979);; Molecular Function: heme binding (GO:0020037);;	K10529|1.11e-186|gab:108454599|K10529 alpha-dioxygenase [EC:1.14.99.-] | (RefSeq) alpha-dioxygenase 2	alpha-Linolenic acid metabolism (ko00592)	[R]	General function prediction only	Animal haem peroxidase	Alpha-dioxygenase 2 OS=Arabidopsis thaliana OX=3702 GN=DOX2 PE=2 SV=1	S	Function unknown	hypothetical protein ES332_D09G204000v1 [Gossypium tomentosum]	biological process: metabolic process (GO:0008152);; biological process: cellular process (GO:0009987);; biological process: single-organism process (GO:0044699);; biological process: response to stimulus (GO:0050896);; biological process: detoxification (GO:0098754);; molecular function: catalytic activity (GO:0003824);; molecular function: antioxidant activity (GO:0016209);; molecular function:…
Ghicr24_A08G056700	Ghicr24_A08G056700	20.8265	17.4675	16.2218	8.86704	5.15923	6.12143	4.4223e-05	1.43687	up	--	--	Biological Process: cellulose microfibril organization (GO:0010215);; Cellular Component: anchored component of membrane (GO:0031225);;	--	--	--	--	COBRA-like protein	COBRA-like protein 4 OS=Arabidopsis thaliana OX=3702 GN=COBL4 PE=2 SV=2	S	Function unknown	hypothetical protein ES319_A08G058100v1 [Gossypium barbadense]	biological process: cellular process (GO:0009987);; biological process: single-organism process (GO:0044699);; biological process: cellular component organization or biogenesis (GO:0071840);; cellular component: membrane (GO:0016020);; cellular component: membrane part (GO:0044425)
Ghicr24_D01G155900	Ghicr24_D01G155900	0.863197	1.22666	1.49295	0.228201	0.289986	0.310935	0.00473	2.16984	up	--	--	Biological Process: gravitropism (GO:0009630);;	K12309|3.6e-60|lja:Lj3g3v0323160.1|K12309 beta-galactosidase [EC:3.2.1.23] | (RefSeq) Lj3g3v0323160.1; -	Galactose metabolism (ko00052);; Other glycan degradation (ko00511);; Glycosaminoglycan degradation (ko00531);; Sphingolipid metabolism (ko00600);; Glycosphingolipid biosynthesis - ganglio series (ko00604)	[R]	General function prediction only	--	Protein indeterminate-domain 14 OS=Arabidopsis thaliana OX=3702 GN=IDD14 PE=1 SV=1	S	Function unknown	PREDICTED: protein SHOOT GRAVITROPISM 5-like [Gossypium raimondii]	biological process: response to stimulus (GO:0050896)
Ghicr24_A11G224600	Ghicr24_A11G224600	1.45601	2.12508	1.9055	0.280805	0.368633	0.424719	0.00751	2.37932	up	--	--	Molecular Function: DNA binding (GO:0003677);;	K15777|3.3e-40|mesc:110630336|K15777 4,5-DOPA dioxygenase extradiol [EC:1.13.11.-] | (RefSeq) uncharacterized protein LOC110630336	Betalain biosynthesis (ko00965)	--	--	ZF-HD protein dimerisation region	Zinc-finger homeodomain protein 1 OS=Oryza sativa subsp. japonica OX=39947 GN=ZHD1 PE=2 SV=1	S	Function unknown	PREDICTED: zinc-finger homeodomain protein 2-like [Gossypium hirsutum]	molecular function: binding (GO:0005488)
Ghicr24_D02G147900	Ghicr24_D02G147900	6.08614	10.7803	9.23322	1.83068	1.16586	1.69827	4.38e-06	2.41477	up	--	--	Molecular Function: peroxidase activity (GO:0004601);; Cellular Component: extracellular region (GO:0005576);; Biological Process: response to oxidative stress (GO:0006979);; Molecular Function: heme binding (GO:0020037);; Biological Process: hydrogen peroxide catabolic process (GO:0042744);; Molecular Function: metal ion binding (GO:0046872);;	K00430|6.8e-187|ghi:107909987|K00430 peroxidase [EC:1.11.1.7] | (RefSeq) peroxidase 3-like	Phenylpropanoid biosynthesis (ko00940)	--	--	Peroxidase	Peroxidase 3 OS=Arabidopsis thaliana OX=3702 GN=PER3 PE=2 SV=1	G	Carbohydrate transport and metabolism	hypothetical protein ES319_D02G153900v1 [Gossypium barbadense]	biological process: metabolic process (GO:0008152);; biological process: cellular process (GO:0009987);; biological process: single-organism process (GO:0044699);; biological process: response to stimulus (GO:0050896);; biological process: detoxification (GO:0098754);; molecular function: catalytic activity (GO:0003824);; molecular function: antioxidant activity (GO:0016209);; cellular component:…
Ghicr24_D05G074300	Ghicr24_D05G074300	2.05952	2.44677	2.85315	0.335301	0.495187	0.524471	0.000186	2.43365	up	--	--	Cellular Component: integral component of membrane (GO:0016021);;	--	--	--	--	Tetraspanin family	Tetraspanin-3 OS=Arabidopsis thaliana OX=3702 GN=TET3 PE=1 SV=1	S	Function unknown	hypothetical protein ES319_D05G077200v1 [Gossypium barbadense]	cellular component: membrane (GO:0016020);; cellular component: membrane part (GO:0044425)
Ghicr24_Contig02149G001800	Ghicr24_Contig02149G001800	3.91551	3.95937	4.03744	0.900651	1.49923	1.09994	0.00558	1.74684	up	--	--	Molecular Function: RNA polymerase II core promoter proximal region sequence-specific DNA binding (GO:0000978);; Molecular Function: RNA polymerase II transcription factor activity, sequence-specific DNA binding (GO:0000981);; Cellular Component: nucleus (GO:0005634);; Biological Process: regulation of transcription from RNA polymerase II promoter (GO:0006357);;	--	--	[K]	Transcription	Associated with HOX	BEL1-like homeodomain protein 1 OS=Arabidopsis thaliana OX=3702 GN=BLH1 PE=1 SV=1	K	Transcription	PREDICTED: BEL1-like homeodomain protein 1 [Gossypium hirsutum]	molecular function: binding (GO:0005488);; biological process: biological regulation (GO:0065007);; molecular function: nucleic acid binding transcription factor activity (GO:0001071);; cellular component: cell (GO:0005623);; cellular component: organelle (GO:0043226);; cellular component: cell part (GO:0044464)
Ghicr24_A03G238800	Ghicr24_A03G238800	1.31881	1.40202	1.60412	0.083479	0.051752	0.05876	0.000192	4.40959	up	--	--	Cellular Component: integral component of membrane (GO:0016021);; Molecular Function: transmembrane transporter activity (GO:0022857);;	K17500|2.8e-54|nta:107765414|K17500 integrin-linked kinase-associated serine/threonine phosphatase 2C [EC:3.1.3.16] | (RefSeq) WAT1-related protein At3g18200-like	--	--	--	EamA-like transporter family	WAT1-related protein At1g25270 OS=Arabidopsis thaliana OX=3702 GN=At1g25270 PE=2 SV=1	S	Function unknown	hypothetical protein ES319_A03G227100v1 [Gossypium barbadense]	cellular component: membrane (GO:0016020);; cellular component: membrane part (GO:0044425);; biological process: localization (GO:0051179);; molecular function: transporter activity (GO:0005215)
Ghicr24_D04G055000	Ghicr24_D04G055000	7.04243	6.69167	7.16705	3.05205	3.03654	2.84429	0.000394	1.25295	up	--	--	Cellular Component: plasma membrane (GO:0005886);; Cellular Component: integral component of membrane (GO:0016021);; Molecular Function: transmembrane transporter activity (GO:0022857);;	K17500|1.3e-38|nto:104085001|K17500 integrin-linked kinase-associated serine/threonine phosphatase 2C [EC:3.1.3.16] | (RefSeq) WAT1-related protein At3g18200 isoform X1	--	--	--	EamA-like transporter family	WAT1-related protein At3g28050 OS=Arabidopsis thaliana OX=3702 GN=At3g28050 PE=2 SV=1	S	Function unknown	PREDICTED: WAT1-related protein At3g28050-like [Gossypium hirsutum]	cellular component: cell (GO:0005623);; cellular component: membrane (GO:0016020);; cellular component: cell part (GO:0044464);; cellular component: membrane part (GO:0044425);; biological process: localization (GO:0051179);; molecular function: transporter activity (GO:0005215)
Ghicr24_D11G074000	Ghicr24_D11G074000	5.09925	6.77982	6.39537	1.63317	2.69697	1.96507	0.000455	1.55773	up	--	--	Molecular Function: DNA binding (GO:0003677);; Cellular Component: nucleus (GO:0005634);; Biological Process: regulation of transcription, DNA-templated (GO:0006355);;	K00521|1.2e-21|cmos:111447866|K00521 ferric-chelate reductase [EC:1.16.1.7] | (RefSeq) ferric reduction oxidase 7, chloroplastic-like	--	--	--	No apical meristem (NAM) protein	NAC domain-containing protein 100 OS=Arabidopsis thaliana OX=3702 GN=NAC100 PE=2 SV=1	--	--	NAC12 L-protein [Gossypium hirsutum subsp. latifolium]	molecular function: binding (GO:0005488);; cellular component: cell (GO:0005623);; cellular component: organelle (GO:0043226);; cellular component: cell part (GO:0044464);; biological process: biological regulation (GO:0065007)
Ghicr24_Contig00877_ERROPOS718945G001800	Ghicr24_Contig00877_ERROPOS718945G001800	3.44375	1.81038	2.27062	0.395307	0.631476	0.533915	0.0034	2.20719	up	--	--	Cellular Component: integral component of membrane (GO:0016021);; Molecular Function: transmembrane transporter activity (GO:0022857);;	K17500|1.0e-55|nto:104085001|K17500 integrin-linked kinase-associated serine/threonine phosphatase 2C [EC:3.1.3.16] | (RefSeq) WAT1-related protein At3g18200 isoform X1	--	--	--	EamA-like transporter family	WAT1-related protein At1g43650 OS=Arabidopsis thaliana OX=3702 GN=At1g43650 PE=2 SV=1	S	Function unknown	hypothetical protein ES319_A05G252300v1 [Gossypium barbadense]	cellular component: membrane (GO:0016020);; cellular component: membrane part (GO:0044425);; biological process: localization (GO:0051179);; molecular function: transporter activity (GO:0005215)
Ghicr24_A01G053900	Ghicr24_A01G053900	5.61703	9.12562	5.37133	0.230797	0.267458	0.319128	0.0044	4.68595	up	--	--	Cellular Component: cellular_component (GO:0005575);; Cellular Component: extracellular region (GO:0005576);; Cellular Component: cell wall (GO:0005618);; Cellular Component: intracellular (GO:0005622);; Cellular Component: cell (GO:0005623);; Cellular Component: cytoplasm (GO:0005737);; Cellular Component: vacuole (GO:0005773);; Cellular Component: vacuolar membrane (GO:0005774);; Cellular Compo…	K03327|3.3e-06|cic:CICLE_v10018703mg|K03327 multidrug resistance protein, MATE family | (RefSeq) hypothetical protein	--	--	--	D-mannose binding lectin	EP1-like glycoprotein 3 OS=Arabidopsis thaliana OX=3702 GN=At1g78850 PE=1 SV=1	S	Function unknown	hypothetical protein ES332_A01G067300v1 [Gossypium tomentosum]	cellular component: extracellular region (GO:0005576);; cellular component: cell (GO:0005623);; cellular component: cell part (GO:0044464);; cellular component: organelle (GO:0043226);; cellular component: membrane (GO:0016020);; cellular component: organelle part (GO:0044422);; biological process: localization (GO:0051179);; biological process: single-organism process (GO:0044699)
Ghicr24_A11G104500	Ghicr24_A11G104500	0.939179	1.60289	1.10365	0.0383	0.051683	0.039915	1.54e-05	4.84265	up	--	--	Biological Process: response to acid chemical (GO:0001101);; Molecular Function: molecular_function (GO:0003674);; Molecular Function: enzyme inhibitor activity (GO:0004857);; Molecular Function: protein phosphatase inhibitor activity (GO:0004864);; Molecular Function: binding (GO:0005488);; Molecular Function: protein binding (GO:0005515);; Cellular Component: cellular_component (GO:0005575);; C…	K14496|8.2e-105|gab:108470725|K14496 abscisic acid receptor PYR/PYL family | (RefSeq) abscisic acid receptor PYL9	MAPK signaling pathway - plant (ko04016);; Plant hormone signal transduction (ko04075)	--	--	Polyketide cyclase / dehydrase and lipid transport	Abscisic acid receptor PYL9 OS=Arabidopsis thaliana OX=3702 GN=PYL9 PE=1 SV=1	S	Function unknown	PREDICTED: abscisic acid receptor PYL9-like [Gossypium hirsutum]	biological process: response to stimulus (GO:0050896);; biological process: biological regulation (GO:0065007);; molecular function: molecular function regulator (GO:0098772);; molecular function: binding (GO:0005488);; cellular component: cell (GO:0005623);; cellular component: cell part (GO:0044464);; cellular component: organelle (GO:0043226);; biological process: cellular process (GO:0009987)…
Ghicr24_D11G060200	Ghicr24_D11G060200	2.94093	1.63319	1.867	0.321745	0.459546	0.467129	0.00577639	2.23943	up	[M]	Cell wall/membrane/envelope biogenesis	Cellular Component: Golgi apparatus (GO:0005794);; Biological Process: plant-type secondary cell wall biogenesis (GO:0009834);; Molecular Function: glucuronosyltransferase activity (GO:0015020);; Biological Process: xylan biosynthetic process (GO:0045492);;	K20890|0.0e+00|ghi:107911675|K20890 xylan alpha-glucuronosyltransferase [EC:2.4.1.-] | (RefSeq) UDP-glucuronate:xylan alpha-glucuronosyltransferase 1-like	--	[G]	Carbohydrate transport and metabolism	Glycosyl transferase family 8	UDP-glucuronate:xylan alpha-glucuronosyltransferase 1 OS=Arabidopsis thaliana OX=3702 GN=GUX1 PE=2 SV=1	O	Posttranslational modification, protein turnover, chaperones	PREDICTED: UDP-glucuronate:xylan alpha-glucuronosyltransferase 1-like [Gossypium hirsutum]	cellular component: cell (GO:0005623);; cellular component: organelle (GO:0043226);; cellular component: cell part (GO:0044464);; biological process: cellular process (GO:0009987);; biological process: cellular component organization or biogenesis (GO:0071840);; molecular function: catalytic activity (GO:0003824);; biological process: metabolic process (GO:0008152);; biological process: single-or…
Ghicr24_D10G201200	Ghicr24_D10G201200	1.73727	1.51866	1.27964	0.279241	0.524428	0.391834	0.00116	1.91885	up	--	--	Cellular Component: integral component of membrane (GO:0016021);;	K19040|1.5e-110|ghi:107916283|K19040 E3 ubiquitin-protein ligase ATL10/75/76/77/78 [EC:2.3.2.27] | (RefSeq) RING-H2 finger protein ATL72	--	[O]	Posttranslational modification, protein turnover, chaperones	Ring finger domain	RING-H2 finger protein ATL72 OS=Arabidopsis thaliana OX=3702 GN=ATL72 PE=2 SV=1	O	Posttranslational modification, protein turnover, chaperones	PREDICTED: RING-H2 finger protein ATL72 [Gossypium hirsutum]	cellular component: membrane (GO:0016020);; cellular component: membrane part (GO:0044425)
Ghicr24_D11G047500	Ghicr24_D11G047500	2.64446	3.19235	3.18402	0.31446	0.692706	0.53583	7.29e-06	2.51759	up	[G]	Carbohydrate transport and metabolism	Cellular Component: integral component of membrane (GO:0016021);; Molecular Function: transmembrane transporter activity (GO:0022857);;	K08150|3.2e-63|vvi:100268023|K08150 MFS transporter, SP family, solute carrier family 2 (myo-inositol transporter), member 13 | (RefSeq) INT1; inositol transporter 1	--	[R]	General function prediction only	Sugar (and other) transporter	Probable polyol transporter 6 OS=Arabidopsis thaliana OX=3702 GN=PLT6 PE=2 SV=2	G	Carbohydrate transport and metabolism	PREDICTED: probable polyol transporter 6 [Gossypium hirsutum]	cellular component: membrane (GO:0016020);; cellular component: membrane part (GO:0044425);; biological process: localization (GO:0051179);; molecular function: transporter activity (GO:0005215)
Ghicr24_D02G151800	Ghicr24_D02G151800	9.64196	5.1562	8.39908	2.04901	2.77404	2.15265	0.0072	1.78914	up	[Q]	Secondary metabolites biosynthesis, transport and catabolism	Molecular Function: oxidoreductase activity (GO:0016491);;	K19642|2.5e-178|gra:105794339|K19642 D-galacturonate reductase [EC:1.1.1.365] | (RefSeq) D-galacturonate reductase-like	Ascorbate and aldarate metabolism (ko00053)	[R]	General function prediction only	Aldo/keto reductase family	D-galacturonate reductase OS=Fragaria ananassa OX=3747 GN=GALUR PE=1 SV=1	S	Function unknown	hypothetical protein ES288_D02G170300v1 [Gossypium darwinii]	molecular function: catalytic activity (GO:0003824)
Ghicr24_A02G207500	Ghicr24_A02G207500	1.61772	2.48462	2.51173	0.656726	0.805268	0.930984	0.00899	1.40399	up	[I]	Lipid transport and metabolism	Molecular Function: phospholipase D activity (GO:0004630);; Molecular Function: calcium ion binding (GO:0005509);; Cellular Component: membrane (GO:0016020);; Biological Process: lipid catabolic process (GO:0016042);; Biological Process: phosphatidylcholine metabolic process (GO:0046470);; Molecular Function: N-acylphosphatidylethanolamine-specific phospholipase D activity (GO:0070290);;	K01115|0.0e+00|gab:108453753|K01115 phospholipase D1/2 [EC:3.1.4.4] | (RefSeq) phospholipase D delta	Glycerophospholipid metabolism (ko00564);; Ether lipid metabolism (ko00565);; Endocytosis (ko04144)	[I]	Lipid transport and metabolism	C2 domain	Phospholipase D delta OS=Arabidopsis thaliana OX=3702 GN=PLDDELTA PE=1 SV=2	I	Lipid transport and metabolism	hypothetical protein E1A91_A02G194200v1 [Gossypium mustelinum]	molecular function: catalytic activity (GO:0003824);; molecular function: binding (GO:0005488);; cellular component: membrane (GO:0016020);; biological process: metabolic process (GO:0008152);; biological process: single-organism process (GO:0044699);; biological process: cellular process (GO:0009987)
Ghicr24_D07G007000	Ghicr24_D07G007000	1.28137	1.49147	1.86418	0.162606	0.353946	0.28276	0.000441	2.50681	up	--	--	Molecular Function: protein dimerization activity (GO:0046983);;	K05765|1.0e-10|gra:105781290|K05765 cofilin | (RefSeq) uncharacterized LOC105781290	--	--	--	--	Transcription factor bHLH68 OS=Arabidopsis thaliana OX=3702 GN=BHLH68 PE=1 SV=2	K	Transcription	hypothetical protein ES319_D07G006400v1 [Gossypium barbadense]	molecular function: binding (GO:0005488)
Ghicr24_D08G271200	Ghicr24_D08G271200	11.1792	12.3686	12.7739	4.29812	6.05764	4.77881	0.000107	1.28356	up	[E]	Amino acid transport and metabolism	Molecular Function: aminopeptidase activity (GO:0004177);; Molecular Function: metallopeptidase activity (GO:0008237);; Molecular Function: zinc ion binding (GO:0008270);;	K01267|6.9e-270|ghi:107932892|K01267 aspartyl aminopeptidase [EC:3.4.11.21] | (RefSeq) probable aspartyl aminopeptidase	--	[E]	Amino acid transport and metabolism	Aminopeptidase I zinc metalloprotease (M18)	Probable aspartyl aminopeptidase OS=Ricinus communis OX=3988 GN=RCOM_1506700 PE=2 SV=2	E	Amino acid transport and metabolism	PREDICTED: probable aspartyl aminopeptidase [Gossypium raimondii]	biological process: metabolic process (GO:0008152);; molecular function: catalytic activity (GO:0003824);; molecular function: binding (GO:0005488)
Ghicr24_D02G225400	Ghicr24_D02G225400	10.702	9.4349	12.9208	3.34988	3.65794	2.98512	0.00397981	1.76772	up	--	--	Cellular Component: plasma membrane (GO:0005886);; Cellular Component: actin cytoskeleton (GO:0015629);; Molecular Function: metal ion binding (GO:0046872);; Molecular Function: actin filament binding (GO:0051015);; Biological Process: actin filament bundle assembly (GO:0051017);;	K09377|1.3e-116|ghi:107908834|K09377 cysteine and glycine-rich protein | (RefSeq) LIM domain-containing protein WLIM1-like	--	[TZ]	Signal transduction mechanisms;; Cytoskeleton	LIM domain	LIM domain-containing protein WLIM1 OS=Arabidopsis thaliana OX=3702 GN=WLIM1 PE=1 SV=1	S	Function unknown	PREDICTED: LIM domain-containing protein WLIM1-like [Gossypium hirsutum]	cellular component: cell (GO:0005623);; cellular component: membrane (GO:0016020);; cellular component: cell part (GO:0044464);; cellular component: organelle (GO:0043226);; molecular function: binding (GO:0005488);; biological process: cellular process (GO:0009987);; biological process: single-organism process (GO:0044699);; biological process: cellular component organization or biogenesis (GO:0…
Ghicr24_A02G089900	Ghicr24_A02G089900	2.36255	1.45642	2.09483	0.45214	0.554704	0.603422	0.00557	1.89634	up	--	--	Molecular Function: transcription factor activity, sequence-specific DNA binding (GO:0003700);; Biological Process: transcription, DNA-templated (GO:0006351);; Molecular Function: sequence-specific DNA binding (GO:0043565);;	K14431|1.7e-199|ghi:107951428|K14431 transcription factor TGA | (RefSeq) transcription factor TGA3-like isoform X1	Plant hormone signal transduction (ko04075)	--	--	Seed dormancy control	Transcription factor TGA3 OS=Arabidopsis thaliana OX=3702 GN=TGA3 PE=1 SV=1	K	Transcription	PREDICTED: transcription factor TGA3-like isoform X1 [Gossypium hirsutum]	biological process: biological regulation (GO:0065007);; molecular function: nucleic acid binding transcription factor activity (GO:0001071);; biological process: metabolic process (GO:0008152);; biological process: cellular process (GO:0009987);; molecular function: binding (GO:0005488)
Ghicr24_D10G015100	Ghicr24_D10G015100	0.943395	1.31485	1.39121	0.216679	0.306833	0.21756	0.004	2.20553	up	[G]	Carbohydrate transport and metabolism	Molecular Function: hydrolase activity, hydrolyzing O-glycosyl compounds (GO:0004553);; Biological Process: carbohydrate metabolic process (GO:0005975);;	K05350|2.0e-281|ghi:107935376|K05350 beta-glucosidase [EC:3.2.1.21] | (RefSeq) beta-glucosidase 46-like isoform X1	Cyanoamino acid metabolism (ko00460);; Starch and sucrose metabolism (ko00500);; Phenylpropanoid biosynthesis (ko00940)	[G]	Carbohydrate transport and metabolism	Glycosyl hydrolase family 1	Beta-glucosidase 46 OS=Arabidopsis thaliana OX=3702 GN=BGLU46 PE=1 SV=2	G	Carbohydrate transport and metabolism	hypothetical protein ES332_D10G016400v1 [Gossypium tomentosum]	molecular function: catalytic activity (GO:0003824);; biological process: metabolic process (GO:0008152)
Ghicr24_A05G063200	Ghicr24_A05G063200	3.18546	1.6749	2.83018	0.471166	0.260853	0.416009	0.00434	2.73069	up	[C]	Energy production and conversion	Molecular Function: oxidoreductase activity, acting on the aldehyde or oxo group of donors, NAD or NADP as acceptor (GO:0016620);;	K00131|1.0e-287|ghi:107958996|K00131 glyceraldehyde-3-phosphate dehydrogenase (NADP+) [EC:1.2.1.9] | (RefSeq) NADP-dependent glyceraldehyde-3-phosphate dehydrogenase-like	Glycolysis / Gluconeogenesis (ko00010);; Pentose phosphate pathway (ko00030);; Carbon metabolism (ko01200)	[C]	Energy production and conversion	Aldehyde dehydrogenase family	NADP-dependent glyceraldehyde-3-phosphate dehydrogenase OS=Pisum sativum OX=3888 GN=GAPN PE=1 SV=1	C	Energy production and conversion	PREDICTED: NADP-dependent glyceraldehyde-3-phosphate dehydrogenase-like [Gossypium hirsutum]	biological process: metabolic process (GO:0008152);; biological process: single-organism process (GO:0044699);; molecular function: catalytic activity (GO:0003824)
Ghicr24_D08G083300	Ghicr24_D08G083300	1.37107	3.0616	2.6331	0.503305	0.453827	0.481652	0.000144	2.2088	up	--	--	Cellular Component: integral component of membrane (GO:0016021);; Biological Process: protein ubiquitination (GO:0016567);; Molecular Function: ubiquitin protein ligase binding (GO:0031625);;	K19038|6.7e-22|cpap:110806591|K19038 E3 ubiquitin-protein ligase ATL41 [EC:2.3.2.27] | (RefSeq) E3 ubiquitin-protein ligase ATL41-like	--	[O]	Posttranslational modification, protein turnover, chaperones	Ring finger domain	RING-H2 finger protein ATL2 OS=Arabidopsis thaliana OX=3702 GN=ATL2 PE=2 SV=2	O	Posttranslational modification, protein turnover, chaperones	PREDICTED: RING-H2 finger protein ATL5-like [Gossypium hirsutum]	cellular component: membrane (GO:0016020);; cellular component: membrane part (GO:0044425);; biological process: metabolic process (GO:0008152);; biological process: cellular process (GO:0009987);; molecular function: binding (GO:0005488)
Ghicr24_D07G220300	Ghicr24_D07G220300	60.0575	62.817	53.6005	5.16214	7.22165	10.755	4.39e-05	2.93108	up	[N]	Cell motility	Cellular Component: Golgi apparatus (GO:0005794);; Cellular Component: trans-Golgi network (GO:0005802);; Cellular Component: plasma membrane (GO:0005886);; Biological Process: plant-type primary cell wall biogenesis (GO:0009833);; Cellular Component: integral component of membrane (GO:0016021);; Molecular Function: cellulose synthase activity (GO:0016759);; Molecular Function: cellulose synthase…	K10999|0.0e+00|ghi:107937655|K10999 cellulose synthase A [EC:2.4.1.12] | (RefSeq) cellulose synthase A catalytic subunit 4 [UDP-forming]-like isoform X1	--	--	--	Cellulose synthase	Cellulose synthase A catalytic subunit 4 [UDP-forming] OS=Arabidopsis thaliana OX=3702 GN=CESA4 PE=1 SV=1	M	Cell wall/membrane/envelope biogenesis	PREDICTED: cellulose synthase A catalytic subunit 4 [UDP-forming]-like isoform X1 [Gossypium hirsutum]	cellular component: cell (GO:0005623);; cellular component: organelle (GO:0043226);; cellular component: cell part (GO:0044464);; cellular component: organelle part (GO:0044422);; cellular component: membrane (GO:0016020);; biological process: cellular process (GO:0009987);; biological process: single-organism process (GO:0044699);; biological process: cellular component organization or biogenesi…
Ghicr24_A06G178700	Ghicr24_A06G178700	7.66783	4.89878	5.28331	0.1919	0.287852	0.309876	9.18e-18	4.46514	up	[Q]	Secondary metabolites biosynthesis, transport and catabolism	Molecular Function: oxidoreductase activity (GO:0016491);; Molecular Function: metal ion binding (GO:0046872);;	K05933|8.9e-184|gab:108484630|K05933 aminocyclopropanecarboxylate oxidase [EC:1.14.17.4] | (RefSeq) 1-aminocyclopropane-1-carboxylate oxidase-like	Cysteine and methionine metabolism (ko00270)	[QR]	Secondary metabolites biosynthesis, transport and catabolism;; General function prediction only	2OG-Fe(II) oxygenase superfamily	1-aminocyclopropane-1-carboxylate oxidase OS=Actinidia deliciosa OX=3627 GN=ACO PE=2 SV=1	S	Function unknown	hypothetical protein ES319_A06G165000v1 [Gossypium barbadense]	molecular function: catalytic activity (GO:0003824);; molecular function: binding (GO:0005488)
Ghicr24_D02G096500	Ghicr24_D02G096500	2.51753	3.21236	3.06495	0.496074	0.666073	0.810735	0.0079	2.10621	up	[O]	Posttranslational modification, protein turnover, chaperones	Molecular Function: serine-type endopeptidase activity (GO:0004252);;	K15333|1.3e-84|nsy:104224633|K15333 tRNA guanosine-2'-O-methyltransferase [EC:2.1.1.34] | (RefSeq) uncharacterized protein LOC104224633	--	--	--	Subtilase family	Subtilisin-like protease SBT1.7 OS=Arabidopsis thaliana OX=3702 GN=SBT1.7 PE=1 SV=1	O	Posttranslational modification, protein turnover, chaperones	hypothetical protein ES332_D02G113400v1 [Gossypium tomentosum]	biological process: metabolic process (GO:0008152);; molecular function: catalytic activity (GO:0003824)
Ghicr24_A04G088500	Ghicr24_A04G088500	1.45712	1.56247	1.8098	0.356405	0.439167	0.37786	0.00725	2.00779	up	[G]	Carbohydrate transport and metabolism	Molecular Function: channel activity (GO:0015267);; Cellular Component: integral component of membrane (GO:0016021);;	K09872|1.7e-162|ghi:107948359|K09872 aquaporin PIP | (RefSeq) aquaporin PIP2-2	--	[G]	Carbohydrate transport and metabolism	Major intrinsic protein	Aquaporin PIP2-2 OS=Arabidopsis thaliana OX=3702 GN=PIP2-2 PE=1 SV=2	G	Carbohydrate transport and metabolism	PREDICTED: aquaporin PIP2-2 [Gossypium hirsutum]	biological process: localization (GO:0051179);; molecular function: transporter activity (GO:0005215);; cellular component: membrane (GO:0016020);; cellular component: membrane part (GO:0044425)
Ghicr24_D06G112900	Ghicr24_D06G112900	0.813047	0.566069	0.89558	0.122488	0.140783	0.136355	0.00218	2.54204	up	--	--	Molecular Function: RNA polymerase II core promoter proximal region sequence-specific DNA binding (GO:0000978);; Molecular Function: RNA polymerase II transcription factor activity, sequence-specific DNA binding (GO:0000981);; Cellular Component: nucleus (GO:0005634);; Biological Process: regulation of transcription from RNA polymerase II promoter (GO:0006357);;	K19589|5.7e-08|zma:100283871|K19589 release factor glutamine methyltransferase [EC:2.1.1.297] | (RefSeq) uncharacterized protein LOC100283871	--	[K]	Transcription	KNOX2 domain	Homeobox protein knotted-1-like 3 OS=Malus domestica OX=3750 PE=2 SV=1	K	Transcription	PREDICTED: homeobox protein knotted-1-like 3 isoform X1 [Gossypium hirsutum]	molecular function: binding (GO:0005488);; biological process: biological regulation (GO:0065007);; molecular function: nucleic acid binding transcription factor activity (GO:0001071);; cellular component: cell (GO:0005623);; cellular component: organelle (GO:0043226);; cellular component: cell part (GO:0044464)
Ghicr24_A13G228300	Ghicr24_A13G228300	1.07429	0.740781	1.20754	0.138247	0.165149	0.21698	0.00152	2.50539	up	[R]	General function prediction only	Biological Process: defense response (GO:0006952);; Molecular Function: ADP binding (GO:0043531);;	K15078|1.7e-99|tcc:18614561|K15078 structure-specific endonuclease subunit SLX1 [EC:3.6.1.-] | (RefSeq) putative disease resistance protein RGA3	--	[T]	Signal transduction mechanisms	NB-ARC domain	Putative disease resistance protein RGA1 OS=Solanum bulbocastanum OX=147425 GN=RGA1 PE=2 SV=2	S	Function unknown	PREDICTED: putative disease resistance protein RGA3 [Gossypium hirsutum]	biological process: response to stimulus (GO:0050896);; molecular function: binding (GO:0005488)
Ghicr24_A05G199900	Ghicr24_A05G199900	3.53957	1.54686	2.84322	0.343228	0.705989	0.46085	0.00484	2.35424	up	--	--	Molecular Function: hydrolase activity, hydrolyzing O-glycosyl compounds (GO:0004553);; Biological Process: carbohydrate metabolic process (GO:0005975);;	K19891|2.8e-83|gmx:100789267|K19891 glucan endo-1,3-beta-glucosidase 1/2/3 [EC:3.2.1.39] | (RefSeq) glucan endo-1,3-beta-glucosidase 3 isoform X1	Starch and sucrose metabolism (ko00500)	--	--	Glycosyl hydrolases family 17	Glucan endo-1,3-beta-glucosidase 7 OS=Arabidopsis thaliana OX=3702 GN=At4g34480 PE=1 SV=2	G	Carbohydrate transport and metabolism	PREDICTED: glucan endo-1,3-beta-glucosidase 7-like isoform X1 [Gossypium arboreum]	molecular function: catalytic activity (GO:0003824);; biological process: metabolic process (GO:0008152)
Ghicr24_D07G108500	Ghicr24_D07G108500	1.48105	3.39638	3.43872	0.247385	0.589071	0.38228	0.00415	2.74234	up	[E]	Amino acid transport and metabolism	Molecular Function: asparagine synthase (glutamine-hydrolyzing) activity (GO:0004066);; Molecular Function: ATP binding (GO:0005524);; Biological Process: asparagine biosynthetic process (GO:0006529);; Biological Process: glutamine metabolic process (GO:0006541);;	K01953|9.4e-264|gab:108452463|K01953 asparagine synthase (glutamine-hydrolysing) [EC:6.3.5.4] | (RefSeq) asparagine synthetase [glutamine-hydrolyzing] 1-like isoform X1	Alanine, aspartate and glutamate metabolism (ko00250);; Biosynthesis of amino acids (ko01230)	[E]	Amino acid transport and metabolism	Asparagine synthase	Asparagine synthetase [glutamine-hydrolyzing] 1 OS=Arabidopsis thaliana OX=3702 GN=ASN1 PE=2 SV=2	E	Amino acid transport and metabolism	hypothetical protein B456_001G117000 [Gossypium raimondii]	molecular function: catalytic activity (GO:0003824);; molecular function: binding (GO:0005488);; biological process: metabolic process (GO:0008152);; biological process: cellular process (GO:0009987);; biological process: single-organism process (GO:0044699)
Ghicr24_A01G110900	Ghicr24_A01G110900	9.67706	8.16834	9.22701	3.01049	4.74619	4.17834	0.000704	1.11181	up	[R]	General function prediction only	Molecular Function: zinc ion binding (GO:0008270);; Molecular Function: oxidoreductase activity (GO:0016491);;	K00121|8.1e-152|gab:108483324|K00121 S-(hydroxymethyl)glutathione dehydrogenase / alcohol dehydrogenase [EC:1.1.1.284 1.1.1.1] | (RefSeq) alcohol dehydrogenase-like 7	Glycolysis / Gluconeogenesis (ko00010);; Fatty acid degradation (ko00071);; Tyrosine metabolism (ko00350);; Carbon metabolism (ko01200)	[Q]	Secondary metabolites biosynthesis, transport and catabolism	Alcohol dehydrogenase GroES-like domain	Alcohol dehydrogenase-like 7 OS=Arabidopsis thaliana OX=3702 GN=At5g42250 PE=2 SV=1	C	Energy production and conversion	PREDICTED: alcohol dehydrogenase-like 7 [Gossypium hirsutum]	molecular function: binding (GO:0005488);; molecular function: catalytic activity (GO:0003824)
Ghicr24_A01G172600	Ghicr24_A01G172600	7.46832	8.85026	9.15929	2.49771	2.16815	1.93293	4.72e-08	1.98845	up	[G]	Carbohydrate transport and metabolism	Molecular Function: mannosyl-oligosaccharide glucosidase activity (GO:0004573);; Cellular Component: endoplasmic reticulum membrane (GO:0005789);; Biological Process: protein N-linked glycosylation (GO:0006487);; Biological Process: oligosaccharide metabolic process (GO:0009311);; Cellular Component: integral component of membrane (GO:0016021);;	K01228|0.0e+00|ghi:107918230|K01228 mannosyl-oligosaccharide glucosidase [EC:3.2.1.106] | (RefSeq) mannosyl-oligosaccharide glucosidase GCS1-like	N-Glycan biosynthesis (ko00510);; Protein processing in endoplasmic reticulum (ko04141)	[G]	Carbohydrate transport and metabolism	Glycosyl hydrolase family 63 C-terminal domain	Mannosyl-oligosaccharide glucosidase GCS1 OS=Arabidopsis thaliana OX=3702 GN=GCS1 PE=1 SV=1	S	Function unknown	PREDICTED: mannosyl-oligosaccharide glucosidase GCS1-like [Gossypium hirsutum]	molecular function: catalytic activity (GO:0003824);; cellular component: cell (GO:0005623);; cellular component: membrane (GO:0016020);; cellular component: organelle (GO:0043226);; cellular component: organelle part (GO:0044422);; cellular component: membrane part (GO:0044425);; cellular component: cell part (GO:0044464);; biological process: metabolic process (GO:0008152);; biological process:…
Ghicr24_A05G260500	Ghicr24_A05G260500	4.3882	2.40363	3.95918	1.44325	1.19428	1.81876	0.00651	1.25336	up	[T]	Signal transduction mechanisms	Cellular Component: plasma membrane (GO:0005886);; Cellular Component: integral component of membrane (GO:0016021);; Molecular Function: oxidoreductase activity (GO:0016491);; Biological Process: oxidation-reduction process (GO:0055114);;	K00521|0.0e+00|ghi:107957630|K00521 ferric-chelate reductase [EC:1.16.1.7] | (RefSeq) ferric reduction oxidase 8, mitochondrial-like isoform X1	--	[PQ]	Inorganic ion transport and metabolism;; Secondary metabolites biosynthesis, transport and catabolism	Ferric reductase NAD binding domain	Ferric reduction oxidase 8, mitochondrial OS=Arabidopsis thaliana OX=3702 GN=FRO8 PE=1 SV=1	U	Intracellular trafficking, secretion, and vesicular transport	PREDICTED: ferric reduction oxidase 8, mitochondrial-like isoform X1 [Gossypium hirsutum]	cellular component: cell (GO:0005623);; cellular component: membrane (GO:0016020);; cellular component: cell part (GO:0044464);; cellular component: membrane part (GO:0044425);; molecular function: catalytic activity (GO:0003824);; biological process: metabolic process (GO:0008152);; biological process: single-organism process (GO:0044699)
Ghicr24_A03G050200	Ghicr24_A03G050200	11.3559	16.6314	14.9936	1.23588	2.34796	1.89192	4.46e-05	2.99432	up	--	--	--	K12173|3.4e-29|gmx:100794341|K12173 BRCA1-A complex subunit BRE | (RefSeq) BRISC and BRCA1-A complex member 2	Homologous recombination (ko03440)	--	--	Thaumatin family	Osmotin-like protein OS=Solanum lycopersicum OX=4081 PE=1 SV=1	S	Function unknown	hypothetical protein ES332_A03G055400v1 [Gossypium tomentosum]	--
Ghicr24_D05G236500	Ghicr24_D05G236500	2.37014	3.67726	3.9237	0.587953	0.890182	0.639068	0.00757	2.29478	up	--	--	Cellular Component: integral component of membrane (GO:0016021);;	K14209|1.6e-08|soe:110791038|K14209 solute carrier family 36 (proton-coupled amino acid transporter) | (RefSeq) amino acid transporter AVT3C-like	--	[E]	Amino acid transport and metabolism	Transmembrane amino acid transporter protein	Amino acid permease 3 OS=Arabidopsis thaliana OX=3702 GN=AAP3 PE=1 SV=2	E	Amino acid transport and metabolism	PREDICTED: amino acid permease 3 [Gossypium raimondii]	cellular component: membrane (GO:0016020);; cellular component: membrane part (GO:0044425)
Gossypium_hirsutum_newGene_5697	--	51.2956	71.9215	62.3609	25.7961	28.0791	24.9376	0.000168	1.28544	up	--	--	Molecular Function: structural constituent of ribosome (GO:0003735);; Cellular Component: ribosome (GO:0005840);; Biological Process: translation (GO:0006412);;	K02923|8.30e-42|dzi:111279787|K02923 large subunit ribosomal protein L38e | (RefSeq) 60S ribosomal protein L38	Ribosome (ko03010)	[J]	Translation, ribosomal structure and biogenesis	Ribosomal L38e protein family	60S ribosomal protein L38 OS=Solanum lycopersicum OX=4081 GN=RPL38 PE=3 SV=1	J	Translation, ribosomal structure and biogenesis	PREDICTED: 60S ribosomal protein L38 [Theobroma cacao]	molecular function: structural molecule activity (GO:0005198);; cellular component: cell (GO:0005623);; cellular component: macromolecular complex (GO:0032991);; cellular component: organelle (GO:0043226);; cellular component: cell part (GO:0044464);; biological process: metabolic process (GO:0008152);; biological process: cellular process (GO:0009987)
Ghicr24_A13G038800	Ghicr24_A13G038800	1.87226	1.24453	1.83925	0.51247	0.499843	0.406156	0.00867	1.80086	up	[QV]	Secondary metabolites biosynthesis, transport and catabolism;; Defense mechanisms	Molecular Function: monooxygenase activity (GO:0004497);; Molecular Function: iron ion binding (GO:0005506);; Cellular Component: integral component of membrane (GO:0016021);; Molecular Function: oxidoreductase activity, acting on paired donors, with incorporation or reduction of molecular oxygen (GO:0016705);; Molecular Function: heme binding (GO:0020037);;	K15639|1.5e-305|gab:108461869|K15639 PHYB activation tagged suppressor 1 [EC:1.14.-.-] | (RefSeq) cytochrome P450 CYP749A22-like	Brassinosteroid biosynthesis (ko00905)	[QI]	Secondary metabolites biosynthesis, transport and catabolism;; Lipid transport and metabolism	Cytochrome P450	Cytochrome P450 CYP749A22 OS=Panax ginseng OX=4054 PE=2 SV=1	Q	Secondary metabolites biosynthesis, transport and catabolism	PREDICTED: cytochrome P450 CYP749A22-like [Gossypium arboreum]	biological process: metabolic process (GO:0008152);; biological process: single-organism process (GO:0044699);; molecular function: catalytic activity (GO:0003824);; molecular function: binding (GO:0005488);; cellular component: membrane (GO:0016020);; cellular component: membrane part (GO:0044425)
Ghicr24_A12G155500	Ghicr24_A12G155500	1.82848	2.64999	2.39231	0.261318	0.299056	0.180187	2.89e-05	3.22291	up	--	--	--	--	--	--	--	PDDEXK-like family of unknown function	--	S	Function unknown	PREDICTED: uncharacterized protein LOC107934723 [Gossypium hirsutum]	--
Ghicr24_A02G022200	Ghicr24_A02G022200	2.44223	3.67897	3.8606	0.438477	0.70919	0.473834	2.23e-05	2.60459	up	[R]	General function prediction only	Molecular Function: selenium binding (GO:0008430);;	K17285|2.1e-169|gab:108476370|K17285 methanethiol oxidase [EC:1.8.3.4] | (RefSeq) selenium-binding protein 1-like	Sulfur metabolism (ko00920)	[P]	Inorganic ion transport and metabolism	56kDa selenium binding protein (SBP56)	Selenium-binding protein 1 OS=Arabidopsis thaliana OX=3702 GN=SBP1 PE=1 SV=1	S	Function unknown	hypothetical protein B456_005G027200 [Gossypium raimondii]	molecular function: binding (GO:0005488)
Ghicr24_A06G113700	Ghicr24_A06G113700	2.74585	1.80935	2.77602	0.491786	0.81829	0.55038	0.000899	1.98717	up	--	--	Molecular Function: RNA polymerase II core promoter proximal region sequence-specific DNA binding (GO:0000978);; Molecular Function: RNA polymerase II transcription factor activity, sequence-specific DNA binding (GO:0000981);; Cellular Component: nucleus (GO:0005634);; Biological Process: regulation of transcription from RNA polymerase II promoter (GO:0006357);;	K19589|2.4e-08|zma:100283871|K19589 release factor glutamine methyltransferase [EC:2.1.1.297] | (RefSeq) uncharacterized protein LOC100283871	--	[K]	Transcription	KNOX2 domain	Homeobox protein knotted-1-like 3 OS=Malus domestica OX=3750 PE=2 SV=1	K	Transcription	PREDICTED: homeobox protein knotted-1-like 3 isoform X1 [Gossypium hirsutum]	molecular function: binding (GO:0005488);; biological process: biological regulation (GO:0065007);; molecular function: nucleic acid binding transcription factor activity (GO:0001071);; cellular component: cell (GO:0005623);; cellular component: organelle (GO:0043226);; cellular component: cell part (GO:0044464)
Ghicr24_A04G097800	Ghicr24_A04G097800	12.3991	12.511	14.155	0.945372	1.46357	1.04469	2.74e-18	3.44739	up	[GR]	Carbohydrate transport and metabolism;; General function prediction only	Molecular Function: hydrolase activity (GO:0016787);;	K07025|5.7e-147|gab:108458258|K07025 putative hydrolase of the HAD superfamily | (RefSeq) uncharacterized protein LOC108458258	--	[R]	General function prediction only	Haloacid dehalogenase-like hydrolase	--	S	Function unknown	hypothetical protein B456_012G104700 [Gossypium raimondii]	molecular function: catalytic activity (GO:0003824)
Ghicr24_A08G055000	Ghicr24_A08G055000	5.67417	5.18419	6.29179	0.867309	1.34481	1.46057	1.93e-06	2.24866	up	[Q]	Secondary metabolites biosynthesis, transport and catabolism	Molecular Function: metal ion binding (GO:0046872);; Molecular Function: dioxygenase activity (GO:0051213);;	K05933|4.0e-184|ghi:107950208|K05933 aminocyclopropanecarboxylate oxidase [EC:1.14.17.4] | (RefSeq) 1-aminocyclopropane-1-carboxylate oxidase 3-like	Cysteine and methionine metabolism (ko00270)	[QR]	Secondary metabolites biosynthesis, transport and catabolism;; General function prediction only	2OG-Fe(II) oxygenase superfamily	1-aminocyclopropane-1-carboxylate oxidase 3 OS=Petunia hybrida OX=4102 GN=ACO3 PE=3 SV=1	S	Function unknown	PREDICTED: 1-aminocyclopropane-1-carboxylate oxidase 3-like [Gossypium hirsutum]	molecular function: binding (GO:0005488);; biological process: metabolic process (GO:0008152);; biological process: single-organism process (GO:0044699);; molecular function: catalytic activity (GO:0003824)
Ghicr24_D05G061300	Ghicr24_D05G061300	2.64079	3.42967	2.93523	0.964357	1.47231	1.18331	0.0082	1.32728	up	--	--	Molecular Function: aspartic-type endopeptidase activity (GO:0004190);;	K22683|2.0e-73|dcr:108205940|K22683 aspartyl protease family protein [EC:3.4.23.-] | (RefSeq) aspartyl protease family protein 2-like	--	[O]	Posttranslational modification, protein turnover, chaperones	Xylanase inhibitor N-terminal	Aspartyl protease family protein At5g10770 OS=Arabidopsis thaliana OX=3702 GN=At5g10770 PE=2 SV=1	O	Posttranslational modification, protein turnover, chaperones	PREDICTED: protein ASPARTIC PROTEASE IN GUARD CELL 2-like [Gossypium raimondii]	biological process: metabolic process (GO:0008152);; molecular function: catalytic activity (GO:0003824)
Ghicr24_D11G143800	Ghicr24_D11G143800	1.62504	1.61174	2.18391	0.412172	0.820947	0.71656	0.00612	1.42558	up	[R]	General function prediction only	Biological Process: reproduction (GO:0000003);; Biological Process: response to acid chemical (GO:0001101);; Biological Process: regulation of cell growth (GO:0001558);; Biological Process: response to hypoxia (GO:0001666);; Biological Process: regionalization (GO:0003002);; Biological Process: developmental process involved in reproduction (GO:0003006);; Molecular Function: protein binding (GO:0…	K14963|9.1e-89|hbr:110647338|K14963 COMPASS component SWD3 | (RefSeq) transcriptional corepressor LEUNIG-like	--	[R]	General function prediction only	WD domain, G-beta repeat	Transcriptional corepressor LEUNIG_HOMOLOG OS=Arabidopsis thaliana OX=3702 GN=LUH PE=1 SV=1	S	Function unknown	PREDICTED: transcriptional corepressor LEUNIG_HOMOLOG-like isoform X1 [Gossypium hirsutum]	biological process: reproduction (GO:0000003);; biological process: response to stimulus (GO:0050896);; biological process: biological regulation (GO:0065007);; biological process: multicellular organismal process (GO:0032501);; biological process: developmental process (GO:0032502);; biological process: single-organism process (GO:0044699);; biological process: reproductive process (GO:0022414);…
Ghicr24_D08G203300	Ghicr24_D08G203300	420.572	301.294	354.237	102.444	141.64	123.046	0.000893755	1.58592	up	--	--	Biological Process: microtubule cytoskeleton organization (GO:0000226);; Biological Process: mitotic cell cycle (GO:0000278);; Molecular Function: GTPase activity (GO:0003924);; Molecular Function: structural constituent of cytoskeleton (GO:0005200);; Molecular Function: GTP binding (GO:0005525);; Cellular Component: cytoplasm (GO:0005737);; Cellular Component: microtubule (GO:0005874);; Biologic…	K07375|1.6e-263|ghi:107936701|K07375 tubulin beta | (RefSeq) tubulin beta-7 chain-like	Phagosome (ko04145)	[Z]	Cytoskeleton	Tubulin/FtsZ family, GTPase domain	Tubulin beta-7 chain OS=Gossypium hirsutum OX=3635 PE=2 SV=1	Z	Cytoskeleton	PREDICTED: tubulin beta-7 chain-like [Gossypium raimondii]	biological process: cellular process (GO:0009987);; biological process: cellular component organization or biogenesis (GO:0071840);; biological process: single-organism process (GO:0044699);; molecular function: catalytic activity (GO:0003824);; molecular function: structural molecule activity (GO:0005198);; molecular function: binding (GO:0005488);; cellular component: cell (GO:0005623);; cellul…
Ghicr24_D08G135300	Ghicr24_D08G135300	2.76186	5.44742	3.90464	0.847746	1.43941	1.23575	0.0056	1.71346	up	[M]	Cell wall/membrane/envelope biogenesis	Biological Process: sucrose metabolic process (GO:0005985);; Molecular Function: sucrose synthase activity (GO:0016157);;	K00695|0.0e+00|ghi:107910106|K00695 sucrose synthase [EC:2.4.1.13] | (RefSeq) sucrose synthase 2	Starch and sucrose metabolism (ko00500)	[M]	Cell wall/membrane/envelope biogenesis	Sucrose synthase	Sucrose synthase 2 OS=Pisum sativum OX=3888 GN=SUS2 PE=2 SV=1	M	Cell wall/membrane/envelope biogenesis	sucrose synthase SusA1 [Gossypium tomentosum]	biological process: metabolic process (GO:0008152);; biological process: cellular process (GO:0009987);; biological process: single-organism process (GO:0044699);; molecular function: catalytic activity (GO:0003824)
Ghicr24_D03G149600	Ghicr24_D03G149600	1.30469	1.0061	1.55394	0.128832	0.254223	0.171527	0.00417	2.8587	up	[R]	General function prediction only	Biological Process: cytokinin biosynthetic process (GO:0009691);; Molecular Function: hydrolase activity (GO:0016787);;	K22522|1.3e-120|gra:105788961|K22522 cytokinin riboside 5'-monophosphate phosphoribohydrolase [EC:3.2.2.-] | (RefSeq) cytokinin riboside 5'-monophosphate phosphoribohydrolase LOG1-like	--	--	--	Possible lysine decarboxylase	Cytokinin riboside 5'-monophosphate phosphoribohydrolase LOG3 OS=Arabidopsis thaliana OX=3702 GN=LOG3 PE=1 SV=1	S	Function unknown	PREDICTED: cytokinin riboside 5'-monophosphate phosphoribohydrolase LOG1-like isoform X2 [Gossypium hirsutum]	biological process: metabolic process (GO:0008152);; biological process: cellular process (GO:0009987);; biological process: biological regulation (GO:0065007);; molecular function: catalytic activity (GO:0003824)
Ghicr24_A11G376800	Ghicr24_A11G376800	5.8163	4.94716	6.38173	2.76141	2.45554	1.90847	0.0036	1.22239	up	--	--	Molecular Function: DNA binding (GO:0003677);; Cellular Component: nucleus (GO:0005634);;	K05909|9.8e-34|zju:107430702|K05909 laccase [EC:1.10.3.2] | (RefSeq) laccase-4-like	--	[O]	Posttranslational modification, protein turnover, chaperones	Myb-like DNA-binding domain	Transcription factor DIVARICATA OS=Antirrhinum majus OX=4151 GN=DIVARICATA PE=2 SV=1	K	Transcription	PREDICTED: transcription factor DIVARICATA-like [Gossypium hirsutum]	molecular function: binding (GO:0005488);; cellular component: cell (GO:0005623);; cellular component: organelle (GO:0043226);; cellular component: cell part (GO:0044464)
Ghicr24_A05G150600	Ghicr24_A05G150600	25.2264	16.1753	21.7008	10.5189	8.33923	9.02907	0.00182	1.10215	up	--	--	--	--	--	--	--	Phosphate-induced protein 1 conserved region	Protein EXORDIUM-like 7 OS=Arabidopsis thaliana OX=3702 GN=EXL7 PE=2 SV=2	S	Function unknown	PREDICTED: protein EXORDIUM-like 7 [Gossypium hirsutum]	--
Ghicr24_D12G144700	Ghicr24_D12G144700	3.06227	3.32674	3.94502	1.08057	1.08529	0.82933	2.79e-06	1.74304	up	[V]	Defense mechanisms	Cellular Component: plant-type vacuole (GO:0000325);; Molecular Function: ATP binding (GO:0005524);; Cellular Component: vacuolar membrane (GO:0005774);; Cellular Component: membrane (GO:0016020);; Cellular Component: integral component of membrane (GO:0016021);; Molecular Function: ATPase activity (GO:0016887);; Molecular Function: ATPase activity, coupled to transmembrane movement of substances…	K05666|0.0e+00|dzi:111305078|K05666 ATP-binding cassette, subfamily C (CFTR/MRP), member 2 | (RefSeq) ABC transporter C family member 4-like isoform X1	ABC transporters (ko02010)	[Q]	Secondary metabolites biosynthesis, transport and catabolism	ABC transporter transmembrane region	ABC transporter C family member 4 OS=Arabidopsis thaliana OX=3702 GN=ABCC4 PE=1 SV=2	V	Defense mechanisms	PREDICTED: ABC transporter C family member 4-like [Gossypium hirsutum]	cellular component: cell (GO:0005623);; cellular component: organelle (GO:0043226);; cellular component: cell part (GO:0044464);; molecular function: binding (GO:0005488);; cellular component: membrane (GO:0016020);; cellular component: organelle part (GO:0044422);; cellular component: membrane part (GO:0044425);; molecular function: catalytic activity (GO:0003824);; biological process: localizat…
Ghicr24_D13G038800	Ghicr24_D13G038800	0.980591	1.40271	1.24165	0.142586	0.246607	0.173303	0.00882	2.64277	up	[G]	Carbohydrate transport and metabolism	Biological Process: lipid metabolic process (GO:0006629);; Molecular Function: phosphoric diester hydrolase activity (GO:0008081);;	--	--	--	--	--	PI-PLC X domain-containing protein At5g67130 OS=Arabidopsis thaliana OX=3702 GN=At5g67130 PE=1 SV=1	S	Function unknown	hypothetical protein E1A91_D13G046000v1 [Gossypium mustelinum]	biological process: metabolic process (GO:0008152);; biological process: single-organism process (GO:0044699);; molecular function: catalytic activity (GO:0003824)
Ghicr24_A11G066200	Ghicr24_A11G066200	6.46473	4.28363	5.74178	0.570945	0.608357	0.489651	1.73e-13	3.32234	up	--	--	--	K09562|3.7e-149|gab:108470647|K09562 hsp70-interacting protein | (RefSeq) hsp70 nucleotide exchange factor FES1	Protein processing in endoplasmic reticulum (ko04141)	[O]	Posttranslational modification, protein turnover, chaperones	Nucleotide exchange factor Fes1	--	S	Function unknown	hypothetical protein E1A91_A11G068500v1 [Gossypium mustelinum]	--
Ghicr24_D05G364900	Ghicr24_D05G364900	18.7872	18.0321	19.0966	7.76366	10.2294	9.65565	0.00505	1.04328	up	[F]	Nucleotide transport and metabolism	Molecular Function: orotate phosphoribosyltransferase activity (GO:0004588);; Molecular Function: orotidine-5'-phosphate decarboxylase activity (GO:0004590);; Biological Process: 'de novo' pyrimidine nucleobase biosynthetic process (GO:0006207);; Biological Process: nucleoside metabolic process (GO:0009116);; Biological Process: 'de novo' UMP biosynthetic process (GO:0044205);;	K13421|4.7e-266|ghi:107903544|K13421 uridine monophosphate synthetase [EC:2.4.2.10 4.1.1.23] | (RefSeq) uridine 5'-monophosphate synthase-like	Pyrimidine metabolism (ko00240)	[F]	Nucleotide transport and metabolism	Orotidine 5'-phosphate decarboxylase / HUMPS family	Uridine 5'-monophosphate synthase OS=Arabidopsis thaliana OX=3702 GN=PYRE-F PE=2 SV=2	F	Nucleotide transport and metabolism	hypothetical protein ES319_D05G401400v1 [Gossypium barbadense]	molecular function: catalytic activity (GO:0003824);; biological process: metabolic process (GO:0008152);; biological process: cellular process (GO:0009987);; biological process: single-organism process (GO:0044699)
Gossypium_hirsutum_newGene_4863	--	32.8584	22.0011	29.4297	10.4879	14.9572	11.7226	0.000333	1.19271	up	--	--	--	--	--	[R]	General function prediction only	--	--	S	Function unknown	hypothetical protein GOBAR_AA32108 [Gossypium barbadense]	--
Ghicr24_A10G205000	Ghicr24_A10G205000	6.45964	10.4131	9.43637	1.15473	3.24724	2.00983	0.000788	2.0601	up	--	--	--	--	--	--	--	BURP domain	BURP domain protein USPL1 OS=Arabidopsis thaliana OX=3702 GN=USPL1 PE=2 SV=1	S	Function unknown	hypothetical protein ES332_A10G220800v1 [Gossypium tomentosum]	--
Ghicr24_D13G163500	Ghicr24_D13G163500	5.56526	5.40685	6.48606	1.27626	1.42896	1.15261	7.86e-07	2.19595	up	[E]	Amino acid transport and metabolism	Biological Process: cellular amino acid metabolic process (GO:0006520);; Molecular Function: transaminase activity (GO:0008483);; Biological Process: biosynthetic process (GO:0009058);; Molecular Function: pyridoxal phosphate binding (GO:0030170);;	K00815|3.7e-246|ghi:107920617|K00815 tyrosine aminotransferase [EC:2.6.1.5] | (RefSeq) probable aminotransferase TAT2	Ubiquinone and other terpenoid-quinone biosynthesis (ko00130);; Cysteine and methionine metabolism (ko00270);; Tyrosine metabolism (ko00350);; Phenylalanine metabolism (ko00360);; Phenylalanine, tyrosine and tryptophan biosynthesis (ko00400);; Isoquinoline alkaloid biosynthesis (ko00950);; Tropane, piperidine and pyridine alkaloid biosynthesis (ko00960)	[E]	Amino acid transport and metabolism	Aminotransferase class I and II	Probable aminotransferase TAT2 OS=Arabidopsis thaliana OX=3702 GN=At5g53970 PE=2 SV=1	E	Amino acid transport and metabolism	PREDICTED: probable aminotransferase TAT2 [Gossypium hirsutum]	biological process: metabolic process (GO:0008152);; biological process: cellular process (GO:0009987);; biological process: single-organism process (GO:0044699);; molecular function: catalytic activity (GO:0003824);; molecular function: binding (GO:0005488)
Ghicr24_D03G030500	Ghicr24_D03G030500	14.3528	12.4139	15.3834	4.47345	8.30561	6.89531	0.00224	1.0709	up	[HC]	Coenzyme transport and metabolism;; Energy production and conversion	Molecular Function: squalene monooxygenase activity (GO:0004506);; Cellular Component: endoplasmic reticulum (GO:0005783);; Cellular Component: integral component of membrane (GO:0016021);; Biological Process: sterol biosynthetic process (GO:0016126);; Molecular Function: flavin adenine dinucleotide binding (GO:0050660);;	K00511|4.1e-298|ghi:107950526|K00511 squalene monooxygenase [EC:1.14.14.17] | (RefSeq) squalene epoxidase 3-like	Steroid biosynthesis (ko00100);; Sesquiterpenoid and triterpenoid biosynthesis (ko00909)	[I]	Lipid transport and metabolism	Squalene epoxidase	Squalene epoxidase 3 OS=Arabidopsis thaliana OX=3702 GN=SQE3 PE=1 SV=1	CH	Energy production and conversion;; Coenzyme transport and metabolism	PREDICTED: squalene epoxidase 3-like [Gossypium hirsutum]	biological process: metabolic process (GO:0008152);; biological process: single-organism process (GO:0044699);; molecular function: catalytic activity (GO:0003824);; cellular component: cell (GO:0005623);; cellular component: organelle (GO:0043226);; cellular component: cell part (GO:0044464);; cellular component: membrane (GO:0016020);; cellular component: membrane part (GO:0044425);; molecular …
Ghicr24_D05G325900	Ghicr24_D05G325900	3.25228	3.02428	4.13828	1.49632	1.15467	1.54965	0.00212	1.31443	up	--	--	Cellular Component: microtubule (GO:0005874);; Molecular Function: microtubule binding (GO:0008017);;	--	--	--	--	HEAT repeats	TORTIFOLIA1-like protein 4 OS=Arabidopsis thaliana OX=3702 GN=TOR1L4 PE=2 SV=1	S	Function unknown	PREDICTED: microtubule-associated protein TORTIFOLIA1-like isoform X1 [Gossypium hirsutum]	cellular component: cell (GO:0005623);; cellular component: organelle (GO:0043226);; cellular component: organelle part (GO:0044422);; cellular component: cell part (GO:0044464);; cellular component: supramolecular complex (GO:0099080);; molecular function: binding (GO:0005488)
Ghicr24_D02G070700	Ghicr24_D02G070700	1.11274	1.86651	1.73962	0.178672	0.305612	0.272142	0.000221	2.63329	up	[G]	Carbohydrate transport and metabolism	Cellular Component: vacuole (GO:0005773);; Cellular Component: plasma membrane (GO:0005886);; Cellular Component: integral component of plasma membrane (GO:0005887);; Molecular Function: sucrose:proton symporter activity (GO:0008506);; Cellular Component: membrane (GO:0016020);;	K15378|1.3e-287|ghi:107910491|K15378 solute carrier family 45, member 1/2/4 | (RefSeq) sucrose transport protein SUC2-like	--	[G]	Carbohydrate transport and metabolism	MFS/sugar transport protein	Sucrose transport protein SUC2 OS=Arabidopsis thaliana OX=3702 GN=SUC2 PE=1 SV=2	U	Intracellular trafficking, secretion, and vesicular transport	PREDICTED: sucrose transport protein SUC2-like [Gossypium hirsutum]	cellular component: cell (GO:0005623);; cellular component: organelle (GO:0043226);; cellular component: cell part (GO:0044464);; cellular component: membrane (GO:0016020);; cellular component: membrane part (GO:0044425);; biological process: single-organism process (GO:0044699);; biological process: localization (GO:0051179);; molecular function: transporter activity (GO:0005215)
Ghicr24_A12G210300	Ghicr24_A12G210300	10.8412	9.63936	11.2403	3.44992	5.50228	4.1761	0.00127	1.26387	up	--	--	Biological Process: metal ion transport (GO:0030001);; Molecular Function: metal ion binding (GO:0046872);;	K10752|3.8e-07|zju:107427343|K10752 histone-binding protein RBBP4 | (RefSeq) LOW QUALITY PROTEIN: WD-40 repeat-containing protein MSI3	--	[P]	Inorganic ion transport and metabolism	Heavy-metal-associated domain	Heavy metal-associated isoprenylated plant protein 7 OS=Arabidopsis thaliana OX=3702 GN=HIPP07 PE=1 SV=1	S	Function unknown	hypothetical protein ES332_D12G227000v1 [Gossypium tomentosum]	biological process: localization (GO:0051179);; molecular function: binding (GO:0005488)
Ghicr24_A12G118900	Ghicr24_A12G118900	0.963019	1.10726	0.920573	0.21041	0.192321	0.239358	0.00856632	2.27032	up	--	--	Molecular Function: metal ion binding (GO:0046872);;	K09377|2.3e-92|dzi:111288084|K09377 cysteine and glycine-rich protein | (RefSeq) LIM domain-containing protein PLIM2b-like isoform X1	--	[TZ]	Signal transduction mechanisms;; Cytoskeleton	LIM domain	LIM domain-containing protein PLIM2b OS=Arabidopsis thaliana OX=3702 GN=PLIM2B PE=1 SV=1	Z	Cytoskeleton	PREDICTED: LIM domain-containing protein PLIM2b-like [Gossypium hirsutum]	molecular function: binding (GO:0005488)
Ghicr24_D04G013400	Ghicr24_D04G013400	3.37668	3.87885	4.22776	1.02061	1.94593	1.58327	0.00538	1.39042	up	[F]	Nucleotide transport and metabolism	Cellular Component: integral component of membrane (GO:0016021);; Molecular Function: transmembrane transporter activity (GO:0022857);;	K06901|0.0e+00|ghi:107931613|K06901 adenine/guanine/hypoxanthine permease | (RefSeq) adenine/guanine permease AZG1-like	--	--	--	Permease family	Adenine/guanine permease AZG1 OS=Arabidopsis thaliana OX=3702 GN=AZG1 PE=2 SV=1	S	Function unknown	PREDICTED: adenine/guanine permease AZG1-like [Gossypium raimondii]	cellular component: membrane (GO:0016020);; cellular component: membrane part (GO:0044425);; biological process: localization (GO:0051179);; molecular function: transporter activity (GO:0005215)
Ghicr24_D11G339200	Ghicr24_D11G339200	13.2755	8.53131	11.9034	4.40398	5.61052	6.07247	0.00493	1.06515	up	--	--	Molecular Function: protein binding (GO:0005515);;	K01640|3.8e-06|thj:104800457|K01640 hydroxymethylglutaryl-CoA lyase [EC:4.1.3.4] | (RefSeq) LOW QUALITY PROTEIN: hydroxymethylglutaryl-CoA lyase, mitochondrial	Synthesis and degradation of ketone bodies (ko00072);; Valine, leucine and isoleucine degradation (ko00280);; Butanoate metabolism (ko00650);; Peroxisome (ko04146)	--	--	F-box domain	F-box protein At2g26850 OS=Arabidopsis thaliana OX=3702 GN=At2g26850 PE=2 SV=1	S	Function unknown	hypothetical protein ES288_D11G378600v1 [Gossypium darwinii]	molecular function: binding (GO:0005488)
Ghicr24_A02G005700	Ghicr24_A02G005700	3.34942	3.45721	2.80332	0.814593	1.50479	0.959692	0.00075	1.56007	up	--	--	Biological Process: intracellular protein transport (GO:0006886);;	K13141|9.3e-66|csat:104745793|K13141 integrator complex subunit 4 | (RefSeq) protein SIEL-like	--	[U]	Intracellular trafficking, secretion, and vesicular transport	VHS domain	TOM1-like protein 6 OS=Arabidopsis thaliana OX=3702 GN=TOL6 PE=1 SV=1	S	Function unknown	hypothetical protein ES332_A02G006000v1 [Gossypium tomentosum]	biological process: localization (GO:0051179)
Gossypium_hirsutum_newGene_1328	--	21.5827	28.8754	24.229	8.42745	14.0682	12.1478	0.00266	1.17861	up	[G]	Carbohydrate transport and metabolism	Molecular Function: beta-galactosidase activity (GO:0004565);; Biological Process: carbohydrate metabolic process (GO:0005975);; Molecular Function: carbohydrate binding (GO:0030246);;	K12309|2.99e-73|ath:AT3G52840|K12309 beta-galactosidase [EC:3.2.1.23] | (RefSeq) BGAL2; beta-galactosidase 2	Galactose metabolism (ko00052);; Other glycan degradation (ko00511);; Glycosaminoglycan degradation (ko00531);; Sphingolipid metabolism (ko00600);; Glycosphingolipid biosynthesis - ganglio series (ko00604)	[G]	Carbohydrate transport and metabolism	Glycosyl hydrolases family 35	Beta-galactosidase 11 OS=Oryza sativa subsp. japonica OX=39947 GN=Os08g0549200 PE=2 SV=1	G	Carbohydrate transport and metabolism	hypothetical protein E1A91_A01G181900v1 [Gossypium mustelinum]	molecular function: catalytic activity (GO:0003824);; biological process: metabolic process (GO:0008152);; molecular function: binding (GO:0005488)
Ghicr24_D11G301200	Ghicr24_D11G301200	25.4887	18.9	23.1943	7.86227	8.88728	8.74774	9.83e-06	1.38983	up	--	--	Molecular Function: protein dimerization activity (GO:0046983);;	--	--	--	--	--	Transcription factor bHLH149 OS=Arabidopsis thaliana OX=3702 GN=BHLH149 PE=1 SV=1	K	Transcription	hypothetical protein B456_007G307500 [Gossypium raimondii]	molecular function: binding (GO:0005488)
Ghicr24_D09G246200	Ghicr24_D09G246200	2.96099	2.0917	2.92635	0.329557	0.598743	0.446415	5.28e-06	2.53031	up	[P]	Inorganic ion transport and metabolism	Cellular Component: plasma membrane (GO:0005886);; Molecular Function: sodium:proton antiporter activity (GO:0015385);; Molecular Function: potassium:proton antiporter activity (GO:0015386);; Cellular Component: integral component of membrane (GO:0016021);; Biological Process: regulation of intracellular pH (GO:0051453);; Biological Process: potassium ion transmembrane transport (GO:0071805);; Bi…	K14724|4.2e-303|ghi:107926372|K14724 solute carrier family 9 (sodium/hydrogen exchanger), member 8 | (RefSeq) sodium/hydrogen exchanger 2-like	--	[P]	Inorganic ion transport and metabolism	Sodium/hydrogen exchanger family	Sodium/hydrogen exchanger 2 OS=Arabidopsis thaliana OX=3702 GN=NHX2 PE=2 SV=2	P	Inorganic ion transport and metabolism	PREDICTED: sodium/hydrogen exchanger 2-like [Gossypium hirsutum]	cellular component: cell (GO:0005623);; cellular component: membrane (GO:0016020);; cellular component: cell part (GO:0044464);; biological process: single-organism process (GO:0044699);; biological process: localization (GO:0051179);; molecular function: transporter activity (GO:0005215);; biological process: cellular process (GO:0009987);; cellular component: membrane part (GO:0044425);; biolog…
Ghicr24_D04G128200	Ghicr24_D04G128200	170.467	220.343	198.405	96.4972	99.7127	95.1049	0.000144	1.01852	up	[J]	Translation, ribosomal structure and biogenesis	Molecular Function: translation elongation factor activity (GO:0003746);; Molecular Function: GTPase activity (GO:0003924);; Molecular Function: GTP binding (GO:0005525);;	K03231|1.8e-259|gab:108488997|K03231 elongation factor 1-alpha | (RefSeq) elongation factor 1-alpha-like	RNA transport (ko03013)	[J]	Translation, ribosomal structure and biogenesis	Elongation factor Tu GTP binding domain	Elongation factor 1-alpha OS=Oryza sativa subsp. japonica OX=39947 GN=REFA1 PE=2 SV=2	J	Translation, ribosomal structure and biogenesis	hypothetical protein E1A91_A04G102000v1 [Gossypium mustelinum]	biological process: metabolic process (GO:0008152);; biological process: cellular process (GO:0009987);; molecular function: binding (GO:0005488);; molecular function: catalytic activity (GO:0003824)
Ghicr24_A02G119200	Ghicr24_A02G119200	73.9323	42.5663	56.2493	21.2999	34.5557	26.9278	0.00253	1.05484	up	[Q]	Secondary metabolites biosynthesis, transport and catabolism	Molecular Function: cellulase activity (GO:0008810);; Biological Process: cellulose catabolic process (GO:0030245);; Molecular Function: carbohydrate binding (GO:0030246);;	K01179|0.0e+00|gab:108469857|K01179 endoglucanase [EC:3.2.1.4] | (RefSeq) endoglucanase 6	Starch and sucrose metabolism (ko00500)	--	--	Glycosyl hydrolase family 9	Endoglucanase 6 OS=Arabidopsis thaliana OX=3702 GN=At1g64390 PE=2 SV=2	G	Carbohydrate transport and metabolism	endoglucanase 6-like precursor [Gossypium hirsutum]	molecular function: catalytic activity (GO:0003824);; biological process: metabolic process (GO:0008152);; biological process: cellular process (GO:0009987);; molecular function: binding (GO:0005488)
Ghicr24_D09G204400	Ghicr24_D09G204400	5.42592	8.23366	7.29788	1.70348	2.81733	2.60405	0.000493	1.51023	up	[G]	Carbohydrate transport and metabolism	Molecular Function: sucrose alpha-glucosidase activity (GO:0004575);; Biological Process: carbohydrate metabolic process (GO:0005975);; Cellular Component: integral component of membrane (GO:0016021);;	K01193|0.0e+00|ghi:107890652|K01193 beta-fructofuranosidase [EC:3.2.1.26] | (RefSeq) acid beta-fructofuranosidase-like isoform X1	Galactose metabolism (ko00052);; Starch and sucrose metabolism (ko00500)	[G]	Carbohydrate transport and metabolism	Glycosyl hydrolases family 32 N-terminal domain	Acid beta-fructofuranosidase OS=Vigna radiata var. radiata OX=3916 GN=INVA PE=1 SV=1	G	Carbohydrate transport and metabolism	PREDICTED: acid beta-fructofuranosidase-like isoform X1 [Gossypium hirsutum]	molecular function: catalytic activity (GO:0003824);; biological process: metabolic process (GO:0008152);; cellular component: membrane (GO:0016020);; cellular component: membrane part (GO:0044425)
Ghicr24_A02G134200	Ghicr24_A02G134200	0.77202	1.0966	0.934311	0	0.043255	0.0216275	0.000267	5.43055	up	--	--	--	--	--	--	--	--	Pathogen-related protein OS=Hordeum vulgare OX=4513 PE=2 SV=2	S	Function unknown	hypothetical protein GOBAR_AA33977 [Gossypium barbadense]	--
Ghicr24_D02G246700	Ghicr24_D02G246700	4.34615	4.10626	3.96204	0.949142	0.859967	0.804554	0.000311	2.28428	up	[O]	Posttranslational modification, protein turnover, chaperones	Cellular Component: cellular_component (GO:0005575);; Cellular Component: intracellular (GO:0005622);; Cellular Component: cell (GO:0005623);; Cellular Component: nucleus (GO:0005634);; Cellular Component: cytoplasm (GO:0005737);; Cellular Component: chloroplast (GO:0009507);; Cellular Component: plastid (GO:0009536);; Cellular Component: organelle (GO:0043226);; Cellular Component: membrane-boun…	K03686|2.8e-12|gmx:100798567|K03686 molecular chaperone DnaJ | (RefSeq) uncharacterized protein LOC100798567	--	[O]	Posttranslational modification, protein turnover, chaperones	DnaJ domain	Chaperone protein dnaJ 11, chloroplastic OS=Arabidopsis thaliana OX=3702 GN=ATJ11 PE=1 SV=2	O	Posttranslational modification, protein turnover, chaperones	PREDICTED: chaperone protein dnaJ 11, chloroplastic-like [Gossypium hirsutum]	cellular component: cell (GO:0005623);; cellular component: cell part (GO:0044464);; cellular component: organelle (GO:0043226)
Ghicr24_A11G140200	Ghicr24_A11G140200	20.9629	21.56	21.3264	6.02644	5.93054	4.93407	0.00212028	1.91842	up	--	--	Molecular Function: DNA binding (GO:0003677);; Molecular Function: transcription factor activity, sequence-specific DNA binding (GO:0003700);; Cellular Component: nucleus (GO:0005634);;	K09286|2.3e-23|mcha:111024944|K09286 EREBP-like factor | (RefSeq) ethylene-responsive transcription factor 5-like	--	--	--	AP2 domain	Ethylene-responsive transcription factor ERF098 OS=Arabidopsis thaliana OX=3702 GN=ERF098 PE=1 SV=1	K	Transcription	PREDICTED: ethylene-responsive transcription factor ERF098-like [Gossypium hirsutum]	molecular function: binding (GO:0005488);; biological process: biological regulation (GO:0065007);; molecular function: nucleic acid binding transcription factor activity (GO:0001071);; cellular component: cell (GO:0005623);; cellular component: organelle (GO:0043226);; cellular component: cell part (GO:0044464)
Ghicr24_D05G077500	Ghicr24_D05G077500	1.08641	0.966192	1.26395	0.231253	0.147154	0.179203	0.000133	2.57236	up	--	--	Molecular Function: RNA polymerase II core promoter proximal region sequence-specific DNA binding (GO:0000978);; Molecular Function: RNA polymerase II transcription factor activity, sequence-specific DNA binding (GO:0000981);; Cellular Component: nucleus (GO:0005634);; Biological Process: regulation of transcription from RNA polymerase II promoter (GO:0006357);;	--	--	[K]	Transcription	Associated with HOX	BEL1-like homeodomain protein 1 OS=Arabidopsis thaliana OX=3702 GN=BLH1 PE=1 SV=1	K	Transcription	PREDICTED: BEL1-like homeodomain protein 1 [Gossypium hirsutum]	molecular function: binding (GO:0005488);; biological process: biological regulation (GO:0065007);; molecular function: nucleic acid binding transcription factor activity (GO:0001071);; cellular component: cell (GO:0005623);; cellular component: organelle (GO:0043226);; cellular component: cell part (GO:0044464)
Ghicr24_A12G110200	Ghicr24_A12G110200	432.866	431.997	425.431	119.079	162.432	142.755	1.81e-11	1.61572	up	[F]	Nucleotide transport and metabolism	Molecular Function: nucleoside diphosphate kinase activity (GO:0004550);; Molecular Function: ATP binding (GO:0005524);; Biological Process: GTP biosynthetic process (GO:0006183);; Biological Process: UTP biosynthetic process (GO:0006228);; Biological Process: CTP biosynthetic process (GO:0006241);;	K00940|1.0e-81|ghi:107934002|K00940 nucleoside-diphosphate kinase [EC:2.7.4.6] | (RefSeq) nucleoside diphosphate kinase B-like	Purine metabolism (ko00230);; Pyrimidine metabolism (ko00240);; MAPK signaling pathway - plant (ko04016)	[F]	Nucleotide transport and metabolism	Nucleoside diphosphate kinase	Nucleoside diphosphate kinase B OS=Flaveria bidentis OX=4224 PE=2 SV=1	F	Nucleotide transport and metabolism	PREDICTED: nucleoside diphosphate kinase B-like [Gossypium raimondii]	biological process: metabolic process (GO:0008152);; biological process: cellular process (GO:0009987);; molecular function: catalytic activity (GO:0003824);; molecular function: binding (GO:0005488);; biological process: single-organism process (GO:0044699)
Ghicr24_D08G193600	Ghicr24_D08G193600	2.26299	3.26645	3.46471	0.512903	0.357499	0.21875	0.0012	3.07245	up	--	--	Molecular Function: enzyme inhibitor activity (GO:0004857);; Biological Process: negative regulation of catalytic activity (GO:0043086);;	K01051|2.3e-15|cmo:103492792|K01051 pectinesterase [EC:3.1.1.11] | (RefSeq) pectinesterase-like	Pentose and glucuronate interconversions (ko00040)	--	--	Plant invertase/pectin methylesterase inhibitor	21 kDa protein OS=Daucus carota OX=4039 PE=2 SV=1	S	Function unknown	PREDICTED: 21 kDa protein-like [Gossypium hirsutum]	biological process: biological regulation (GO:0065007);; molecular function: molecular function regulator (GO:0098772)
Ghicr24_A06G051100	Ghicr24_A06G051100	2.03875	4.39255	3.81565	0.436707	0.817603	0.727155	0.00113	2.34708	up	[O]	Posttranslational modification, protein turnover, chaperones	Cellular Component: cytosol (GO:0005829);; Molecular Function: unfolded protein binding (GO:0051082);; Biological Process: chaperone mediated protein folding requiring cofactor (GO:0051085);; Molecular Function: chaperone binding (GO:0051087);;	K09519|8.2e-191|ghi:107962531|K09519 DnaJ homolog subfamily B member 13 | (RefSeq) dnaJ homolog subfamily B member 4-like	--	[O]	Posttranslational modification, protein turnover, chaperones	DnaJ C terminal domain	--	O	Posttranslational modification, protein turnover, chaperones	PREDICTED: dnaJ homolog subfamily B member 4-like [Gossypium hirsutum]	cellular component: cell (GO:0005623);; cellular component: cell part (GO:0044464);; molecular function: binding (GO:0005488);; biological process: cellular process (GO:0009987)
Ghicr24_D05G358800	Ghicr24_D05G358800	5.91393	5.92739	6.20658	1.11984	1.70544	1.51264	0.000194	2.05304	up	--	--	Molecular Function: molecular_function (GO:0003674);; Molecular Function: binding (GO:0005488);; Molecular Function: copper ion binding (GO:0005507);; Molecular Function: zinc ion binding (GO:0008270);; Molecular Function: ion binding (GO:0043167);; Molecular Function: cation binding (GO:0043169);; Molecular Function: metal ion binding (GO:0046872);; Molecular Function: transition metal ion bindi…	--	--	--	--	--	Metallothionein-like protein type 3 OS=Carica papaya OX=3649 PE=3 SV=1	S	Function unknown	hypothetical protein ES319_D05G396200v1 [Gossypium barbadense]	molecular function: binding (GO:0005488)
Ghicr24_A09G184100	Ghicr24_A09G184100	0.637506	0.901305	0.969406	0	0.035999	0.0229995	2.91e-05	5.49733	up	--	--	Cellular Component: integral component of membrane (GO:0016021);;	K13946|3.9e-284|gab:108454672|K13946 auxin influx carrier (AUX1 LAX family) | (RefSeq) auxin transporter-like protein 2	Plant hormone signal transduction (ko04075)	[E]	Amino acid transport and metabolism	Transmembrane amino acid transporter protein	Auxin transporter-like protein 2 OS=Medicago truncatula OX=3880 GN=LAX2 PE=2 SV=1	E	Amino acid transport and metabolism	PREDICTED: auxin transporter-like protein 2 [Gossypium arboreum]	cellular component: membrane (GO:0016020);; cellular component: membrane part (GO:0044425)
Ghicr24_D10G280300	Ghicr24_D10G280300	1.03246	2.0132	1.22828	0.41425	0.590525	0.423875	0.00944	1.59594	up	--	--	Molecular Function: calmodulin binding (GO:0005516);;	--	--	--	--	Plant calmodulin-binding domain	Calmodulin binding protein PICBP OS=Arabidopsis thaliana OX=3702 GN=PICBP PE=2 SV=1	S	Function unknown	hypothetical protein ES288_D10G310900v1 [Gossypium darwinii]	molecular function: binding (GO:0005488)
Ghicr24_D11G039700	Ghicr24_D11G039700	0.904002	1.19946	1.51733	0.154362	0.134823	0.174593	0.00096	2.98286	up	[IQ]	Lipid transport and metabolism;; Secondary metabolites biosynthesis, transport and catabolism	Molecular Function: catalytic activity (GO:0003824);;	K01904|1.1e-263|gab:108479900|K01904 4-coumarate--CoA ligase [EC:6.2.1.12] | (RefSeq) 4-coumarate--CoA ligase-like 9	Ubiquinone and other terpenoid-quinone biosynthesis (ko00130);; Phenylpropanoid biosynthesis (ko00940)	[I]	Lipid transport and metabolism	AMP-binding enzyme	4-coumarate--CoA ligase-like 9 OS=Arabidopsis thaliana OX=3702 GN=4CLL9 PE=1 SV=2	IQ	Lipid transport and metabolism;; Secondary metabolites biosynthesis, transport and catabolism	hypothetical protein E1A91_D11G041700v1 [Gossypium mustelinum]	molecular function: catalytic activity (GO:0003824)
Gossypium_hirsutum_newGene_7320	--	1.27024	1.26033	1.65285	0.287827	0.456193	0.35201	0.00969	1.94854	up	[E]	Amino acid transport and metabolism	Molecular Function: tryptophan synthase activity (GO:0004834);;	K01696|8.77e-38|sot:102580186|K01696 tryptophan synthase beta chain [EC:4.2.1.20] | (RefSeq) tryptophan synthase beta chain 2, chloroplastic	Glycine, serine and threonine metabolism (ko00260);; Phenylalanine, tyrosine and tryptophan biosynthesis (ko00400);; Biosynthesis of amino acids (ko01230)	[E]	Amino acid transport and metabolism	--	Tryptophan synthase beta chain 2, chloroplastic OS=Camptotheca acuminata OX=16922 GN=TSB PE=2 SV=1	E	Amino acid transport and metabolism	hypothetical protein GOBAR_DD33483 [Gossypium barbadense]	molecular function: catalytic activity (GO:0003824)
Ghicr24_A04G028800	Ghicr24_A04G028800	71.4317	73.2688	79.3503	25.4256	17.568	22.4968	2.98e-08	1.72224	up	[F]	Nucleotide transport and metabolism	Molecular Function: orotate phosphoribosyltransferase activity (GO:0004588);; Molecular Function: orotidine-5'-phosphate decarboxylase activity (GO:0004590);; Biological Process: 'de novo' pyrimidine nucleobase biosynthetic process (GO:0006207);; Biological Process: UMP biosynthetic process (GO:0006222);; Biological Process: nucleoside metabolic process (GO:0009116);; Biological Process: pyrimidi…	K13421|5.6e-267|ghi:107952158|K13421 uridine monophosphate synthetase [EC:2.4.2.10 4.1.1.23] | (RefSeq) uridine 5'-monophosphate synthase-like	Pyrimidine metabolism (ko00240)	[F]	Nucleotide transport and metabolism	Orotidine 5'-phosphate decarboxylase / HUMPS family	Uridine 5'-monophosphate synthase OS=Arabidopsis thaliana OX=3702 GN=PYRE-F PE=2 SV=2	F	Nucleotide transport and metabolism	PREDICTED: uridine 5'-monophosphate synthase-like [Gossypium hirsutum]	molecular function: catalytic activity (GO:0003824);; biological process: metabolic process (GO:0008152);; biological process: cellular process (GO:0009987);; biological process: single-organism process (GO:0044699)
Ghicr24_D01G052900	Ghicr24_D01G052900	11.8191	9.75093	9.40295	1.09061	1.76062	1.51022	3.93168e-08	2.83409	up	--	--	Molecular Function: molecular_function (GO:0003674);; Molecular Function: binding (GO:0005488);; Molecular Function: protein binding (GO:0005515);; Cellular Component: cellular_component (GO:0005575);; Cellular Component: intracellular (GO:0005622);; Cellular Component: cell (GO:0005623);; Cellular Component: nucleus (GO:0005634);; Cellular Component: cytoskeleton (GO:0005856);; Cellular Componen…	--	--	--	--	--	Protein IQ-DOMAIN 1 OS=Arabidopsis thaliana OX=3702 GN=IQD1 PE=1 SV=1	S	Function unknown	PREDICTED: protein IQ-DOMAIN 1-like isoform X1 [Gossypium hirsutum]	molecular function: binding (GO:0005488);; cellular component: cell (GO:0005623);; cellular component: cell part (GO:0044464);; cellular component: organelle (GO:0043226);; cellular component: organelle part (GO:0044422);; cellular component: supramolecular complex (GO:0099080)
Ghicr24_A06G242600	Ghicr24_A06G242600	9.1133	6.81193	7.26016	0	0	0	9.35e-12	10.5661	up	[I]	Lipid transport and metabolism	--	K01054|2.2e-190|ghi:107961514|K01054 acylglycerol lipase [EC:3.1.1.23] | (RefSeq) caffeoylshikimate esterase-like	Glycerolipid metabolism (ko00561)	[I]	Lipid transport and metabolism	Serine aminopeptidase, S33	Caffeoylshikimate esterase OS=Arabidopsis thaliana OX=3702 GN=CSE PE=1 SV=1	I	Lipid transport and metabolism	PREDICTED: caffeoylshikimate esterase-like [Gossypium hirsutum]	--
Ghicr24_D05G170100	Ghicr24_D05G170100	7.01293	4.34639	5.07966	0.685015	1.17071	0.82786	0.00112	2.63601	up	--	--	Molecular Function: peroxidase activity (GO:0004601);; Cellular Component: extracellular region (GO:0005576);; Biological Process: response to oxidative stress (GO:0006979);; Cellular Component: plant-type cell wall (GO:0009505);; Cellular Component: plasmodesma (GO:0009506);; Biological Process: seed germination (GO:0009845);; Molecular Function: heme binding (GO:0020037);; Biological Process: h…	K00430|9.3e-192|ghi:107905931|K00430 peroxidase [EC:1.11.1.7] | (RefSeq) peroxidase 42-like	Phenylpropanoid biosynthesis (ko00940)	--	--	Peroxidase	Peroxidase 42 OS=Arabidopsis thaliana OX=3702 GN=PER42 PE=1 SV=2	G	Carbohydrate transport and metabolism	peroxidase 42-like precursor [Gossypium hirsutum]	biological process: metabolic process (GO:0008152);; biological process: cellular process (GO:0009987);; biological process: single-organism process (GO:0044699);; biological process: response to stimulus (GO:0050896);; biological process: detoxification (GO:0098754);; molecular function: catalytic activity (GO:0003824);; molecular function: antioxidant activity (GO:0016209);; cellular component:…
Ghicr24_A02G072400	Ghicr24_A02G072400	1.68558	2.52289	2.04232	0.084452	0.12714	0.095796	3.33e-10	4.34867	up	[G]	Carbohydrate transport and metabolism	Cellular Component: vacuole (GO:0005773);; Cellular Component: plasma membrane (GO:0005886);; Cellular Component: integral component of plasma membrane (GO:0005887);; Molecular Function: sucrose:proton symporter activity (GO:0008506);; Cellular Component: membrane (GO:0016020);;	K15378|7.2e-234|ghi:107951579|K15378 solute carrier family 45, member 1/2/4 | (RefSeq) sucrose transport protein SUC2-like	--	[G]	Carbohydrate transport and metabolism	MFS/sugar transport protein	Sucrose transport protein SUC2 OS=Arabidopsis thaliana OX=3702 GN=SUC2 PE=1 SV=2	U	Intracellular trafficking, secretion, and vesicular transport	PREDICTED: sucrose transport protein SUC2-like [Gossypium hirsutum]	cellular component: cell (GO:0005623);; cellular component: organelle (GO:0043226);; cellular component: cell part (GO:0044464);; cellular component: membrane (GO:0016020);; cellular component: membrane part (GO:0044425);; biological process: single-organism process (GO:0044699);; biological process: localization (GO:0051179);; molecular function: transporter activity (GO:0005215)
Ghicr24_D06G048400	Ghicr24_D06G048400	1.25833	2.22683	1.42582	0.327577	0.185378	0.286477	4.28e-05	2.62326	up	[R]	General function prediction only	Cellular Component: endoplasmic reticulum (GO:0005783);; Biological Process: jasmonic acid metabolic process (GO:0009694);; Biological Process: auxin metabolic process (GO:0009850);; Molecular Function: IAA-Ala conjugate hydrolase activity (GO:0010179);; Cellular Component: integral component of membrane (GO:0016021);; Molecular Function: hydrolase activity (GO:0016787);;	K21604|6.3e-274|ghi:107901423|K21604 jasmonoyl-L-amino acid hydrolase [EC:3.5.1.127] | (RefSeq) IAA-amino acid hydrolase ILR1-like 6	--	--	--	Peptidase family M20/M25/M40	IAA-amino acid hydrolase ILR1-like 6 OS=Arabidopsis thaliana OX=3702 GN=ILL6 PE=1 SV=2	E	Amino acid transport and metabolism	PREDICTED: IAA-amino acid hydrolase ILR1-like 6 [Gossypium hirsutum]	cellular component: cell (GO:0005623);; cellular component: organelle (GO:0043226);; cellular component: cell part (GO:0044464);; biological process: metabolic process (GO:0008152);; biological process: cellular process (GO:0009987);; biological process: single-organism process (GO:0044699);; biological process: biological regulation (GO:0065007);; molecular function: catalytic activity (GO:00038…
Ghicr24_A11G031100	Ghicr24_A11G031100	3.91821	5.17852	4.48367	0.41817	0.565415	0.501792	3.52e-10	3.17696	up	--	--	--	--	--	--	--	PLATZ transcription factor	--	S	Function unknown	PREDICTED: uncharacterized protein LOC107922752 [Gossypium hirsutum]	--
Ghicr24_A02G037300	Ghicr24_A02G037300	13.8669	16.9037	15.8528	0	0	0	4.02e-13	10.9417	up	[S]	Function unknown	Cellular Component: integral component of membrane (GO:0016021);;	--	--	--	--	Protein of unknown function (DUF1517)	--	S	Function unknown	PREDICTED: uncharacterized protein LOC107944092 [Gossypium hirsutum]	cellular component: membrane (GO:0016020);; cellular component: membrane part (GO:0044425)
Gossypium_hirsutum_newGene_1401	--	2.2204	1.7114	1.65901	0	0	0	1.11e-05	7.86316	up	--	--	--	--	--	--	--	--	--	--	--	hypothetical protein F383_26127 [Gossypium arboreum]	--
Ghicr24_D12G175600	Ghicr24_D12G175600	62.055	56.904	57.4795	20.5133	24.61	22.9165	1.81e-09	1.38855	up	[M]	Cell wall/membrane/envelope biogenesis	Molecular Function: UDP-glucose 6-dehydrogenase activity (GO:0003979);; Cellular Component: nucleus (GO:0005634);; Cellular Component: cytosol (GO:0005829);; Biological Process: glycosaminoglycan biosynthetic process (GO:0006024);; Molecular Function: NAD binding (GO:0051287);;	K00012|3.8e-279|ghi:107946386|K00012 UDPglucose 6-dehydrogenase [EC:1.1.1.22] | (RefSeq) UDP-glucose 6-dehydrogenase 5-like	Pentose and glucuronate interconversions (ko00040);; Ascorbate and aldarate metabolism (ko00053);; Amino sugar and nucleotide sugar metabolism (ko00520)	[GT]	Carbohydrate transport and metabolism;; Signal transduction mechanisms	UDP-glucose/GDP-mannose dehydrogenase family, NAD binding domain	UDP-glucose 6-dehydrogenase 5 OS=Oryza sativa subsp. japonica OX=39947 GN=UGD5 PE=2 SV=1	M	Cell wall/membrane/envelope biogenesis	UDP-glucose 6-dehydrogenase 5-like [Gossypium hirsutum]	biological process: metabolic process (GO:0008152);; biological process: single-organism process (GO:0044699);; molecular function: catalytic activity (GO:0003824);; cellular component: cell (GO:0005623);; cellular component: organelle (GO:0043226);; cellular component: cell part (GO:0044464);; molecular function: binding (GO:0005488)
Ghicr24_A08G171900	Ghicr24_A08G171900	0.511913	0.705534	0.608723	0.131934	0.190156	0.171045	0.00573	1.85181	up	[G]	Carbohydrate transport and metabolism	Molecular Function: catalytic activity (GO:0003824);; Cellular Component: cytoplasm (GO:0005737);; Cellular Component: cytosol (GO:0005829);;	K16055|0.0e+00|ghi:107920110|K16055 trehalose 6-phosphate synthase/phosphatase [EC:2.4.1.15 3.1.3.12] | (RefSeq) alpha,alpha-trehalose-phosphate synthase [UDP-forming] 5-like isoform X1	Starch and sucrose metabolism (ko00500)	[G]	Carbohydrate transport and metabolism	Glycosyltransferase family 20	Alpha,alpha-trehalose-phosphate synthase [UDP-forming] 5 OS=Arabidopsis thaliana OX=3702 GN=TPS5 PE=1 SV=2	G	Carbohydrate transport and metabolism	PREDICTED: alpha,alpha-trehalose-phosphate synthase [UDP-forming] 5-like isoform X1 [Gossypium hirsutum]	molecular function: catalytic activity (GO:0003824);; cellular component: cell (GO:0005623);; cellular component: cell part (GO:0044464)
Ghicr24_A02G066400	Ghicr24_A02G066400	6.48332	11.2991	8.91226	0.495692	0.577649	0.39667	1.12e-07	4.11447	up	--	--	--	--	--	--	--	Protein of unknown function (DUF1336)	Protein ENHANCED DISEASE RESISTANCE 2 OS=Arabidopsis thaliana OX=3702 GN=EDR2 PE=2 SV=1	S	Function unknown	hypothetical protein ES332_A05G262300v1 [Gossypium tomentosum]	--
Ghicr24_A11G218200	Ghicr24_A11G218200	1.38001	1.12153	1.704	0.687861	0.581984	0.704637	0.000379935	1.09025	up	--	--	Molecular Function: transcription factor activity, sequence-specific DNA binding (GO:0003700);; Cellular Component: nucleus (GO:0005634);; Molecular Function: sequence-specific DNA binding (GO:0043565);;	K09286|1.1e-190|ghi:107898106|K09286 EREBP-like factor | (RefSeq) ethylene-responsive transcription factor ERF060-like	--	--	--	AP2 domain	Ethylene-responsive transcription factor ERF060 OS=Arabidopsis thaliana OX=3702 GN=ERF060 PE=1 SV=1	K	Transcription	hypothetical protein ES319_A11G211500v1 [Gossypium barbadense]	biological process: biological regulation (GO:0065007);; molecular function: nucleic acid binding transcription factor activity (GO:0001071);; cellular component: cell (GO:0005623);; cellular component: organelle (GO:0043226);; cellular component: cell part (GO:0044464);; molecular function: binding (GO:0005488)
Ghicr24_A07G009800	Ghicr24_A07G009800	2.1991	3.42366	2.71138	0	0	0	8.32e-08	8.84183	up	--	--	Molecular Function: DNA binding (GO:0003677);; Cellular Component: nucleus (GO:0005634);;	K09422|1.8e-150|gab:108488315|K09422 transcription factor MYB, plant | (RefSeq) transcription factor MYB36-like	--	[K]	Transcription	Myb-like DNA-binding domain	Transcription factor RAX3 OS=Arabidopsis thaliana OX=3702 GN=RAX3 PE=2 SV=1	K	Transcription	hypothetical protein ES319_A07G010700v1 [Gossypium barbadense]	molecular function: binding (GO:0005488);; cellular component: cell (GO:0005623);; cellular component: organelle (GO:0043226);; cellular component: cell part (GO:0044464)
Ghicr24_A10G199100	Ghicr24_A10G199100	4.42995	5.02211	4.60328	1.19532	1.17797	0.986649	0.000536	2.06292	up	--	--	Cellular Component: integral component of membrane (GO:0016021);;	K19040|1.7e-111|ghi:107896558|K19040 E3 ubiquitin-protein ligase ATL10/75/76/77/78 [EC:2.3.2.27] | (RefSeq) RING-H2 finger protein ATL72-like	--	[O]	Posttranslational modification, protein turnover, chaperones	Ring finger domain	RING-H2 finger protein ATL72 OS=Arabidopsis thaliana OX=3702 GN=ATL72 PE=2 SV=1	O	Posttranslational modification, protein turnover, chaperones	PREDICTED: RING-H2 finger protein ATL72-like [Gossypium hirsutum]	cellular component: membrane (GO:0016020);; cellular component: membrane part (GO:0044425)
Ghicr24_D13G168600	Ghicr24_D13G168600	2.78938	4.58277	3.78608	0.541662	0.518486	0.630074	7.23e-05	2.6952	up	[Q]	Secondary metabolites biosynthesis, transport and catabolism	Molecular Function: oxidoreductase activity (GO:0016491);; Molecular Function: metal ion binding (GO:0046872);;	K04125|1.8e-142|gra:105784102|K04125 gibberellin 2beta-dioxygenase [EC:1.14.11.13] | (RefSeq) gibberellin 2-beta-dioxygenase 1-like	Diterpenoid biosynthesis (ko00904)	[QR]	Secondary metabolites biosynthesis, transport and catabolism;; General function prediction only	non-haem dioxygenase in morphine synthesis N-terminal	Gibberellin 2-beta-dioxygenase 1 OS=Pisum sativum OX=3888 GN=GA2OX1 PE=1 SV=1	S	Function unknown	hypothetical protein B456_013G176900 [Gossypium raimondii]	molecular function: catalytic activity (GO:0003824);; molecular function: binding (GO:0005488)
Ghicr24_D01G188500	Ghicr24_D01G188500	8.76563	7.46764	8.81664	2.88757	3.8367	3.62137	0.00561	1.28421	up	--	--	Biological Process: amino acid transmembrane transport (GO:0003333);; Cellular Component: plasma membrane (GO:0005886);; Molecular Function: amino acid transmembrane transporter activity (GO:0015171);; Cellular Component: integral component of membrane (GO:0016021);;	K19476|1.2e-54|cic:CICLE_v10026997mg|K19476 vacuolar protein sorting-associated protein IST1 | (RefSeq) hypothetical protein	Endocytosis (ko04144)	[E]	Amino acid transport and metabolism	Transmembrane amino acid transporter protein	Lysine histidine transporter-like 7 OS=Arabidopsis thaliana OX=3702 GN=At4g35180 PE=2 SV=2	E	Amino acid transport and metabolism	PREDICTED: lysine histidine transporter-like 7 [Gossypium hirsutum]	biological process: single-organism process (GO:0044699);; biological process: localization (GO:0051179);; cellular component: cell (GO:0005623);; cellular component: membrane (GO:0016020);; cellular component: cell part (GO:0044464);; molecular function: transporter activity (GO:0005215);; cellular component: membrane part (GO:0044425)
Ghicr24_Contig00555G002300	Ghicr24_Contig00555G002300	86.2403	144.925	114.583	46.5592	57.3501	52.9546	0.000486	1.15419	up	--	--	Cellular Component: nucleus (GO:0005634);; Biological Process: regulation of transcription, DNA-templated (GO:0006355);; Biological Process: auxin-activated signaling pathway (GO:0009734);;	K14484|2.6e-138|ghi:107928535|K14484 auxin-responsive protein IAA | (RefSeq) auxin-responsive protein IAA14-like	Plant hormone signal transduction (ko04075)	--	--	AUX/IAA family	Auxin-responsive protein IAA14 OS=Arabidopsis thaliana OX=3702 GN=IAA14 PE=1 SV=2	K	Transcription	auxin-responsive protein IAA14-like [Gossypium hirsutum]	cellular component: cell (GO:0005623);; cellular component: organelle (GO:0043226);; cellular component: cell part (GO:0044464);; biological process: biological regulation (GO:0065007);; biological process: cellular process (GO:0009987);; biological process: signaling (GO:0023052);; biological process: single-organism process (GO:0044699);; biological process: response to stimulus (GO:0050896)
Ghicr24_D07G032500	Ghicr24_D07G032500	4.97759	4.1406	4.90935	1.71663	2.28667	1.90165	0.000359	1.2598	up	--	--	Molecular Function: 1-phosphatidylinositol binding (GO:0005545);; Cellular Component: clathrin-coated vesicle (GO:0030136);; Molecular Function: clathrin binding (GO:0030276);; Biological Process: clathrin coat assembly (GO:0048268);;	K14558|3.6e-91|csat:104715955|K14558 periodic tryptophan protein 2 | (RefSeq) protein TPR3-like	Ribosome biogenesis in eukaryotes (ko03008)	[TU]	Signal transduction mechanisms;; Intracellular trafficking, secretion, and vesicular transport	ANTH domain	Putative clathrin assembly protein At2g25430 OS=Arabidopsis thaliana OX=3702 GN=At2g25430 PE=1 SV=2	U	Intracellular trafficking, secretion, and vesicular transport	hypothetical protein ES319_D07G033100v1 [Gossypium barbadense]	molecular function: binding (GO:0005488);; cellular component: cell (GO:0005623);; cellular component: organelle (GO:0043226);; cellular component: cell part (GO:0044464);; biological process: cellular process (GO:0009987);; biological process: cellular component organization or biogenesis (GO:0071840)
Ghicr24_A02G129400	Ghicr24_A02G129400	6.14326	4.67135	5.07306	1.43891	2.21029	1.58246	0.00098	1.6167	up	--	--	--	K03097|3.9e-09|aip:107623262|K03097 casein kinase II subunit alpha [EC:2.7.11.1] | (RefSeq) casein kinase II subunit alpha-like isoform X2	Ribosome biogenesis in eukaryotes (ko03008);; Circadian rhythm - plant (ko04712)	--	--	Protein of unknown function (DUF642)	--	S	Function unknown	PREDICTED: uncharacterized protein LOC108453840 [Gossypium arboreum]	--
Ghicr24_A03G226900	Ghicr24_A03G226900	2.08699	1.27036	1.78678	0.463277	0.481229	0.42253	0.00298	1.89448	up	--	--	Cellular Component: nucleus (GO:0005634);; Molecular Function: zinc ion binding (GO:0008270);; Biological Process: cell differentiation (GO:0030154);; Molecular Function: sequence-specific DNA binding (GO:0043565);; Biological Process: positive regulation of transcription, DNA-templated (GO:0045893);;	K21630|1.2e-39|cmax:111478040|K21630 GATA-type zinc finger protein 1 | (RefSeq) GATA transcription factor 6-like	--	[K]	Transcription	GATA zinc finger	GATA transcription factor 5 OS=Arabidopsis thaliana OX=3702 GN=GATA5 PE=2 SV=1	K	Transcription	PREDICTED: GATA transcription factor 5-like isoform X1 [Gossypium hirsutum]	cellular component: cell (GO:0005623);; cellular component: organelle (GO:0043226);; cellular component: cell part (GO:0044464);; molecular function: binding (GO:0005488);; biological process: cellular process (GO:0009987);; biological process: developmental process (GO:0032502);; biological process: single-organism process (GO:0044699);; biological process: biological regulation (GO:0065007)
Ghicr24_A07G009100	Ghicr24_A07G009100	7.28818	5.23661	7.53633	2.14151	3.04565	1.59676	0.00748699	1.50478	up	--	--	Molecular Function: protein binding (GO:0005515);; Cellular Component: cellular_component (GO:0005575);; Cellular Component: intracellular (GO:0005622);; Cellular Component: cell (GO:0005623);; Cellular Component: cytoplasm (GO:0005737);; Cellular Component: cytosol (GO:0005829);; Cellular Component: cytoskeleton (GO:0005856);; Cellular Component: microtubule associated complex (GO:0005875);; Cel…	--	--	--	--	Protein of unknown function (DUF4005)	--	S	Function unknown	hypothetical protein ES288_A07G009200v1 [Gossypium darwinii]	molecular function: binding (GO:0005488);; cellular component: cell (GO:0005623);; cellular component: cell part (GO:0044464);; cellular component: organelle (GO:0043226);; cellular component: macromolecular complex (GO:0032991);; cellular component: organelle part (GO:0044422);; cellular component: membrane (GO:0016020)
Ghicr24_A11G297900	Ghicr24_A11G297900	0.652861	1.14005	0.946454	0.111814	0.130345	0.10108	0.000294	2.98799	up	--	--	Cellular Component: integral component of membrane (GO:0016021);;	K13466|2.0e-69|cic:CICLE_v10007014mg|K13466 EIX receptor 1/2 | (RefSeq) hypothetical protein	Plant-pathogen interaction (ko04626)	[R]	General function prediction only	Leucine rich repeat	Receptor-like protein EIX1 OS=Solanum lycopersicum OX=4081 GN=EIX1 PE=2 SV=2	S	Function unknown	hypothetical protein ES332_A11G305200v1 [Gossypium tomentosum]	cellular component: membrane (GO:0016020);; cellular component: membrane part (GO:0044425)
Gossypium_hirsutum_newGene_4742	--	19.662	24.0772	22.3696	7.78552	12.1052	8.94535	0.000151	1.14043	up	--	--	--	--	--	[R]	General function prediction only	--	--	S	Function unknown	hypothetical protein GOBAR_AA32108 [Gossypium barbadense]	--
Ghicr24_D04G156900	Ghicr24_D04G156900	3.46007	3.51531	4.18769	1.06772	1.38472	1.32622	0.000717	1.59299	up	--	--	Molecular Function: DNA binding (GO:0003677);; Cellular Component: nucleus (GO:0005634);; Biological Process: regulation of transcription, DNA-templated (GO:0006355);;	K00521|1.2e-31|cmos:111447866|K00521 ferric-chelate reductase [EC:1.16.1.7] | (RefSeq) ferric reduction oxidase 7, chloroplastic-like	--	--	--	No apical meristem (NAM) protein	NAC domain-containing protein 83 OS=Arabidopsis thaliana OX=3702 GN=NAC083 PE=1 SV=1	K	Transcription	hypothetical protein B456_012G125500 [Gossypium raimondii]	molecular function: binding (GO:0005488);; cellular component: cell (GO:0005623);; cellular component: organelle (GO:0043226);; cellular component: cell part (GO:0044464);; biological process: biological regulation (GO:0065007)
Ghicr24_A04G150800	Ghicr24_A04G150800	6.91046	4.23845	5.97446	1.26974	1.81726	1.435	0.0047	1.98263	up	--	--	Cellular Component: extracellular region (GO:0005576);; Biological Process: sexual reproduction (GO:0019953);;	K20628|5.8e-24|ppp:112294361|K20628 expansin | (RefSeq) expansin-B3-like	--	--	--	Expansin C-terminal domain	Expansin-like A2 OS=Arabidopsis thaliana OX=3702 GN=EXLA2 PE=2 SV=1	G	Carbohydrate transport and metabolism	PREDICTED: expansin-like A2 isoform X2 [Gossypium hirsutum]	cellular component: extracellular region (GO:0005576);; biological process: reproduction (GO:0000003);; biological process: reproductive process (GO:0022414);; biological process: multi-organism process (GO:0051704)
Ghicr24_D05G267700	Ghicr24_D05G267700	9.91501	14.3348	13.1249	2.21819	3.32176	2.69973	8.51e-10	2.13054	up	[G]	Carbohydrate transport and metabolism	Molecular Function: hydrolase activity, hydrolyzing O-glycosyl compounds (GO:0004553);; Molecular Function: xylan 1,4-beta-xylosidase activity (GO:0009044);; Cellular Component: plant-type cell wall (GO:0009505);; Biological Process: arabinan catabolic process (GO:0031222);; Biological Process: xylan catabolic process (GO:0045493);; Molecular Function: alpha-L-arabinofuranosidase activity (GO:004…	K15920|6.1e-184|nau:109229088|K15920 xylan 1,4-beta-xylosidase [EC:3.2.1.37] | (RefSeq) beta-xylosidase/alpha-L-arabinofuranosidase 2	Amino sugar and nucleotide sugar metabolism (ko00520)	--	--	Glycosyl hydrolase family 3 C-terminal domain	Probable beta-D-xylosidase 7 OS=Arabidopsis thaliana OX=3702 GN=BXL7 PE=2 SV=2	G	Carbohydrate transport and metabolism	PREDICTED: probable beta-D-xylosidase 7 [Gossypium hirsutum]	molecular function: catalytic activity (GO:0003824);; cellular component: cell (GO:0005623);; cellular component: cell part (GO:0044464);; biological process: metabolic process (GO:0008152);; biological process: single-organism process (GO:0044699);; biological process: cellular process (GO:0009987)
Ghicr24_A08G082200	Ghicr24_A08G082200	3.06778	3.42017	3.74398	0.546776	0.636177	0.491476	4.65e-05	2.60073	up	--	--	Cellular Component: mitochondrion (GO:0005739);;	--	--	--	--	Late embryogenesis abundant protein	Protein SENESCENCE-ASSOCIATED GENE 21, mitochondrial OS=Arabidopsis thaliana OX=3702 GN=SAG21 PE=2 SV=1	S	Function unknown	PREDICTED: protein SENESCENCE-ASSOCIATED GENE 21, mitochondrial-like [Gossypium hirsutum]	cellular component: cell (GO:0005623);; cellular component: organelle (GO:0043226);; cellular component: cell part (GO:0044464)
Ghicr24_A05G015300	Ghicr24_A05G015300	7.56616	5.29963	6.32895	2.71503	3.5411	3.02807	0.00333	1.02542	up	[M]	Cell wall/membrane/envelope biogenesis	Biological Process: glycolipid biosynthetic process (GO:0009247);; Molecular Function: transferase activity, transferring hexosyl groups (GO:0016758);;	K03715|3.2e-212|gab:108450048|K03715 1,2-diacylglycerol 3-beta-galactosyltransferase [EC:2.4.1.46] | (RefSeq) monogalactosyldiacylglycerol synthase 2, chloroplastic	Glycerolipid metabolism (ko00561)	--	--	Monogalactosyldiacylglycerol (MGDG) synthase	Monogalactosyldiacylglycerol synthase 2, chloroplastic OS=Arabidopsis thaliana OX=3702 GN=MGD2 PE=1 SV=1	M	Cell wall/membrane/envelope biogenesis	hypothetical protein ES288_A05G015300v1 [Gossypium darwinii]	biological process: metabolic process (GO:0008152);; biological process: cellular process (GO:0009987);; biological process: single-organism process (GO:0044699);; molecular function: catalytic activity (GO:0003824)
Ghicr24_A06G235500	Ghicr24_A06G235500	2.69108	1.49176	3.09142	0.46394	0.710402	0.537171	0.00431	2.06791	up	--	--	--	--	--	--	--	--	--	S	Function unknown	hypothetical protein GOBAR_AA06764 [Gossypium barbadense]	--
Ghicr24_D07G239400	Ghicr24_D07G239400	0.346348	0.377008	0.51678	0.039298	0.06529	0.042294	0.005	3.09171	up	--	--	--	K20478|8.0e-131|tcc:18600829|K20478 golgin subfamily B member 1 | (RefSeq) putative leucine-rich repeat-containing protein DDB_G0290503	--	[S]	Function unknown	--	--	--	--	hypothetical protein ES332_D07G270100v1 [Gossypium tomentosum]	--
Ghicr24_D08G251400	Ghicr24_D08G251400	13.8156	10.5835	13.2995	4.00179	5.80024	5.10102	1.86e-05	1.30842	up	[S]	Function unknown	Cellular Component: plasma membrane (GO:0005886);; Cellular Component: membrane (GO:0016020);; Cellular Component: integral component of membrane (GO:0016021);; Biological Process: transmembrane transport (GO:0055085);;	K15363|1.6e-84|bna:111210893|K15363 fanconi-associated nuclease 1 [EC:3.1.21.- 3.1.4.1] | (RefSeq) fanconi-associated nuclease 1 homolog	--	--	--	OPT oligopeptide transporter protein	Probable metal-nicotianamine transporter YSL5 OS=Arabidopsis thaliana OX=3702 GN=YSL5 PE=1 SV=1	S	Function unknown	PREDICTED: probable metal-nicotianamine transporter YSL5 [Gossypium hirsutum]	cellular component: cell (GO:0005623);; cellular component: membrane (GO:0016020);; cellular component: cell part (GO:0044464);; cellular component: membrane part (GO:0044425);; biological process: localization (GO:0051179)
Ghicr24_Contig00425G000100	Ghicr24_Contig00425G000100	5.30141	4.53801	5.19707	2.094	1.6678	1.4809	0.00187	1.56382	up	--	--	Cellular Component: integral component of membrane (GO:0016021);; Molecular Function: transmembrane transporter activity (GO:0022857);;	K17500|1.2e-19|nta:107765414|K17500 integrin-linked kinase-associated serine/threonine phosphatase 2C [EC:3.1.3.16] | (RefSeq) WAT1-related protein At3g18200-like	--	--	--	--	WAT1-related protein At3g28050 OS=Arabidopsis thaliana OX=3702 GN=At3g28050 PE=2 SV=1	S	Function unknown	hypothetical protein B456_012G059900 [Gossypium raimondii]	cellular component: membrane (GO:0016020);; cellular component: membrane part (GO:0044425);; biological process: localization (GO:0051179);; molecular function: transporter activity (GO:0005215)
Ghicr24_A06G142200	Ghicr24_A06G142200	2.99722	3.59314	2.42898	1.36526	1.01798	1.04576	0.00518416	1.3951	up	--	--	Molecular Function: DNA binding (GO:0003677);; Molecular Function: transcription factor activity, sequence-specific DNA binding (GO:0003700);; Cellular Component: nucleus (GO:0005634);;	K09286|3.4e-129|ghi:107961750|K09286 EREBP-like factor | (RefSeq) ethylene-responsive transcription factor 4-like	--	--	--	AP2 domain	Ethylene-responsive transcription factor 4 OS=Nicotiana sylvestris OX=4096 GN=ERF4 PE=2 SV=1	K	Transcription	PREDICTED: ethylene-responsive transcription factor 4-like [Gossypium hirsutum]	molecular function: binding (GO:0005488);; biological process: biological regulation (GO:0065007);; molecular function: nucleic acid binding transcription factor activity (GO:0001071);; cellular component: cell (GO:0005623);; cellular component: organelle (GO:0043226);; cellular component: cell part (GO:0044464)
Gossypium_hirsutum_newGene_8184	--	4.59897	6.30629	6.45263	0.812507	0.701096	0.568015	2.67e-05	3.00828	up	--	--	Molecular Function: hydrolase activity (GO:0016787);;	K07025|8.83e-45|ghi:107932460|K07025 putative hydrolase of the HAD superfamily | (RefSeq) uncharacterized protein C24B11.05-like	--	[R]	General function prediction only	--	--	S	Function unknown	HAD-superfamily hydrolase, subfamily IA, variant 3 [Gossypium australe]	molecular function: catalytic activity (GO:0003824)
Ghicr24_D10G253700	Ghicr24_D10G253700	13.2173	16.18	15.2987	4.07407	3.47795	3.27601	0.00224	2.03052	up	--	--	Molecular Function: RNA binding (GO:0003723);; Molecular Function: ribonuclease T2 activity (GO:0033897);;	K01166|1.4e-07|ghi:107935310|K01166 ribonuclease T2 [EC:4.6.1.19] | (RefSeq) ribonuclease 1-like	--	--	--	--	--	--	--	hypothetical protein ES288_D10G284500v1 [Gossypium darwinii]	molecular function: binding (GO:0005488);; biological process: metabolic process (GO:0008152);; biological process: cellular process (GO:0009987);; molecular function: catalytic activity (GO:0003824)
Ghicr24_A13G087400	Ghicr24_A13G087400	8.00638	12.3002	12.1533	3.71119	5.18569	4.04844	0.00646	1.39139	up	--	--	Molecular Function: transcription regulatory region sequence-specific DNA binding (GO:0000976);; Molecular Function: transcription factor activity, sequence-specific DNA binding (GO:0003700);; Cellular Component: nucleus (GO:0005634);; Biological Process: cell differentiation (GO:0030154);; Molecular Function: sequence-specific DNA binding (GO:0043565);;	K09422|9.6e-48|gab:108462433|K09422 transcription factor MYB, plant | (RefSeq) myb-related protein Zm38-like	--	[K]	Transcription	Myb-like DNA-binding domain	Transcription factor MYB16 OS=Arabidopsis thaliana OX=3702 GN=MYB16 PE=2 SV=1	K	Transcription	PREDICTED: myb-related protein Myb4-like [Gossypium hirsutum]	molecular function: binding (GO:0005488);; biological process: biological regulation (GO:0065007);; molecular function: nucleic acid binding transcription factor activity (GO:0001071);; cellular component: cell (GO:0005623);; cellular component: organelle (GO:0043226);; cellular component: cell part (GO:0044464);; biological process: cellular process (GO:0009987);; biological process: development…
Ghicr24_A11G297400	Ghicr24_A11G297400	6.98568	9.34988	9.16778	1.14518	3.45881	2.51999	0.000424	1.86548	up	--	--	Biological Process: metal ion transport (GO:0030001);; Molecular Function: metal ion binding (GO:0046872);;	--	--	[P]	Inorganic ion transport and metabolism	Heavy-metal-associated domain	Heavy metal-associated isoprenylated plant protein 34 OS=Arabidopsis thaliana OX=3702 GN=HIPP34 PE=2 SV=1	S	Function unknown	PREDICTED: uncharacterized PE-PGRS family protein PE_PGRS54-like [Gossypium hirsutum]	biological process: localization (GO:0051179);; molecular function: binding (GO:0005488)
Ghicr24_D09G109800	Ghicr24_D09G109800	0.921394	1.2782	1.2198	0.233696	0.466324	0.37001	0.00677	1.66556	up	--	--	Molecular Function: transcription factor activity, sequence-specific DNA binding (GO:0003700);; Cellular Component: nucleus (GO:0005634);; Biological Process: regulation of transcription, DNA-templated (GO:0006355);; Molecular Function: protein dimerization activity (GO:0046983);; Biological Process: root development (GO:0048364);;	--	--	--	--	bHLH-MYC and R2R3-MYB transcription factors N-terminal	Transcription factor LHW OS=Arabidopsis thaliana OX=3702 GN=LHW PE=1 SV=1	S	Function unknown	PREDICTED: transcription factor LHW-like [Gossypium hirsutum]	biological process: biological regulation (GO:0065007);; molecular function: nucleic acid binding transcription factor activity (GO:0001071);; cellular component: cell (GO:0005623);; cellular component: organelle (GO:0043226);; cellular component: cell part (GO:0044464);; molecular function: binding (GO:0005488);; biological process: developmental process (GO:0032502);; biological process: single…
Ghicr24_A09G236500	Ghicr24_A09G236500	2.90642	1.897	2.35171	0.726042	0.920764	0.853403	0.00648	1.51559	up	[T]	Signal transduction mechanisms	Molecular Function: protein serine/threonine kinase activity (GO:0004674);; Molecular Function: ATP binding (GO:0005524);; Biological Process: signal transduction (GO:0007165);;	K12761|2.6e-194|gra:105778291|K12761 carbon catabolite-derepressing protein kinase [EC:2.7.11.1] | (RefSeq) CBL-interacting serine/threonine-protein kinase 14	--	[T]	Signal transduction mechanisms	Protein kinase domain	CBL-interacting serine/threonine-protein kinase 14 OS=Arabidopsis thaliana OX=3702 GN=CIPK14 PE=1 SV=1	T	Signal transduction mechanisms	PREDICTED: CBL-interacting serine/threonine-protein kinase 14-like [Gossypium hirsutum]	biological process: metabolic process (GO:0008152);; biological process: cellular process (GO:0009987);; molecular function: catalytic activity (GO:0003824);; molecular function: binding (GO:0005488);; biological process: biological regulation (GO:0065007)
Ghicr24_D08G082400	Ghicr24_D08G082400	13.5239	7.95171	12.3378	0.749457	0.950911	0.830184	1.7e-07	3.71878	up	--	--	Biological Process: response to reactive oxygen species (GO:0000302);; Biological Process: response to acid chemical (GO:0001101);; Biological Process: regulation of response to biotic stimulus (GO:0002831);; Cellular Component: cellular_component (GO:0005575);; Cellular Component: intracellular (GO:0005622);; Cellular Component: cell (GO:0005623);; Cellular Component: nucleus (GO:0005634);; Cell…	--	--	--	--	Late embryogenesis abundant protein	Protein SENESCENCE-ASSOCIATED GENE 21, mitochondrial OS=Arabidopsis thaliana OX=3702 GN=SAG21 PE=2 SV=1	S	Function unknown	PREDICTED: protein SENESCENCE-ASSOCIATED GENE 21, mitochondrial-like isoform X3 [Gossypium hirsutum]	biological process: response to stimulus (GO:0050896);; biological process: biological regulation (GO:0065007);; cellular component: cell (GO:0005623);; cellular component: cell part (GO:0044464);; cellular component: organelle (GO:0043226);; biological process: cellular process (GO:0009987);; biological process: multicellular organismal process (GO:0032501);; biological process: developmental pr…
Ghicr24_A01G057500	Ghicr24_A01G057500	11.5371	10.6412	10.5747	2.59005	2.68553	2.42856	5.49102e-10	2.08045	up	--	--	Molecular Function: molecular_function (GO:0003674);; Molecular Function: binding (GO:0005488);; Molecular Function: protein binding (GO:0005515);; Cellular Component: cellular_component (GO:0005575);; Cellular Component: intracellular (GO:0005622);; Cellular Component: cell (GO:0005623);; Cellular Component: nucleus (GO:0005634);; Cellular Component: cytoskeleton (GO:0005856);; Cellular Componen…	--	--	--	--	--	Protein IQ-DOMAIN 1 OS=Arabidopsis thaliana OX=3702 GN=IQD1 PE=1 SV=1	S	Function unknown	PREDICTED: protein IQ-DOMAIN 1-like isoform X1 [Gossypium hirsutum]	molecular function: binding (GO:0005488);; cellular component: cell (GO:0005623);; cellular component: cell part (GO:0044464);; cellular component: organelle (GO:0043226);; cellular component: organelle part (GO:0044422);; cellular component: supramolecular complex (GO:0099080)
Ghicr24_A07G006500	Ghicr24_A07G006500	3.3634	3.75299	4.25819	0.639475	1.05553	0.947582	0.00495	2.08384	up	--	--	--	--	--	--	--	--	--	S	Function unknown	hypothetical protein ES319_A07G008000v1 [Gossypium barbadense]	--
Ghicr24_A07G039500	Ghicr24_A07G039500	3.51488	2.77612	3.81455	1.20201	1.66289	1.13245	0.00548	1.32409	up	--	--	Molecular Function: protein binding (GO:0005515);;	--	--	[R]	General function prediction only	Kelch motif	F-box/kelch-repeat protein At1g55270 OS=Arabidopsis thaliana OX=3702 GN=At1g55270 PE=2 SV=1	S	Function unknown	PREDICTED: F-box/kelch-repeat protein At1g55270-like [Gossypium hirsutum]	molecular function: binding (GO:0005488)
Gossypium_hirsutum_newGene_5066	--	1.77996	2.73577	2.68787	0.081583	0.10911	0.084555	0.000112	4.62181	up	--	--	--	--	--	--	--	--	--	--	--	--	--
Ghicr24_D12G109300	Ghicr24_D12G109300	428.697	448.998	432.848	131.132	171.394	150.263	8.53e-11	1.53227	up	[F]	Nucleotide transport and metabolism	Molecular Function: nucleoside diphosphate kinase activity (GO:0004550);; Molecular Function: ATP binding (GO:0005524);; Biological Process: purine nucleotide metabolic process (GO:0006163);; Biological Process: GTP biosynthetic process (GO:0006183);; Biological Process: pyrimidine nucleotide metabolic process (GO:0006220);; Biological Process: UTP biosynthetic process (GO:0006228);; Biological P…	K00940|5.5e-101|gra:105762134|K00940 nucleoside-diphosphate kinase [EC:2.7.4.6] | (RefSeq) nucleoside diphosphate kinase B-like	Purine metabolism (ko00230);; Pyrimidine metabolism (ko00240);; MAPK signaling pathway - plant (ko04016)	[F]	Nucleotide transport and metabolism	Nucleoside diphosphate kinase	Nucleoside diphosphate kinase B OS=Flaveria bidentis OX=4224 PE=2 SV=1	F	Nucleotide transport and metabolism	PREDICTED: nucleoside diphosphate kinase B-like [Gossypium raimondii]	biological process: metabolic process (GO:0008152);; biological process: cellular process (GO:0009987);; molecular function: catalytic activity (GO:0003824);; molecular function: binding (GO:0005488);; biological process: single-organism process (GO:0044699)
Ghicr24_A10G261100	Ghicr24_A10G261100	1.47086	2.12067	2.09577	0.467399	0.749141	0.50827	0.00967	1.75665	up	--	--	Molecular Function: nuclease activity (GO:0004518);; Molecular Function: aminoacyl-tRNA ligase activity (GO:0004812);; Molecular Function: ATP binding (GO:0005524);; Cellular Component: nucleus (GO:0005634);; Cellular Component: cytoplasm (GO:0005737);; Biological Process: tRNA aminoacylation for protein translation (GO:0006418);; Molecular Function: metal ion binding (GO:0046872);;	--	--	--	--	--	Staphylococcal-like nuclease CAN2 OS=Arabidopsis thaliana OX=3702 GN=CAN2 PE=1 SV=1	L	Replication, recombination and repair	PREDICTED: staphylococcal-like nuclease CAN2 [Gossypium hirsutum]	molecular function: catalytic activity (GO:0003824);; molecular function: binding (GO:0005488);; cellular component: cell (GO:0005623);; cellular component: organelle (GO:0043226);; cellular component: cell part (GO:0044464);; biological process: metabolic process (GO:0008152);; biological process: cellular process (GO:0009987);; biological process: single-organism process (GO:0044699)
Ghicr24_D03G037000	Ghicr24_D03G037000	5.37045	7.25814	7.21429	0	0.036497	0.0162485	1.46e-11	8.47941	up	--	--	Molecular Function: UDP-glycosyltransferase activity (GO:0008194);;	K16266|1.2e-173|mesc:110627793|K16266 cyanohydrin UDP-glucosyltransferase [EC:2.4.1.-] | (RefSeq) linamarin synthase 2	Cyanoamino acid metabolism (ko00460)	[GC]	Carbohydrate transport and metabolism;; Energy production and conversion	UDP-glucoronosyl and UDP-glucosyl transferase	Linamarin synthase 2 OS=Manihot esculenta OX=3983 GN=UGT85K5 PE=1 SV=1	S	Function unknown	hypothetical protein GOBAR_DD35853 [Gossypium barbadense]	molecular function: catalytic activity (GO:0003824)
Ghicr24_A02G037200	Ghicr24_A02G037200	4.3051	4.62468	4.87489	0.572395	0.854309	0.613352	1.4e-05	2.75657	up	--	--	Molecular Function: UDP-glycosyltransferase activity (GO:0008194);; Cellular Component: intracellular membrane-bounded organelle (GO:0043231);;	K12356|4.8e-274|ghi:107944089|K12356 coniferyl-alcohol glucosyltransferase [EC:2.4.1.111] | (RefSeq) anthocyanidin 3-O-glucosyltransferase 5-like	Phenylpropanoid biosynthesis (ko00940)	[GC]	Carbohydrate transport and metabolism;; Energy production and conversion	UDP-glucoronosyl and UDP-glucosyl transferase	Anthocyanidin 3-O-glucosyltransferase 5 OS=Manihot esculenta OX=3983 GN=GT5 PE=2 SV=1	S	Function unknown	PREDICTED: anthocyanidin 3-O-glucosyltransferase 5-like [Gossypium hirsutum]	molecular function: catalytic activity (GO:0003824);; cellular component: cell (GO:0005623);; cellular component: organelle (GO:0043226);; cellular component: cell part (GO:0044464)
Ghicr24_D05G098900	Ghicr24_D05G098900	13.9768	15.2324	21.922	6.92567	5.1087	4.35325	1.62e-08	1.6416	up	--	--	Molecular Function: transcription factor activity, sequence-specific DNA binding (GO:0003700);; Cellular Component: nucleus (GO:0005634);;	K14514|0.0e+00|ghi:107906201|K14514 ethylene-insensitive protein 3 | (RefSeq) protein ETHYLENE INSENSITIVE 3-like	MAPK signaling pathway - plant (ko04016);; Plant hormone signal transduction (ko04075)	--	--	Ethylene insensitive 3	Protein ETHYLENE INSENSITIVE 3 OS=Arabidopsis thaliana OX=3702 GN=EIN3 PE=1 SV=1	K	Transcription	hypothetical protein ES332_D05G110000v1 [Gossypium tomentosum]	biological process: biological regulation (GO:0065007);; molecular function: nucleic acid binding transcription factor activity (GO:0001071);; cellular component: cell (GO:0005623);; cellular component: organelle (GO:0043226);; cellular component: cell part (GO:0044464)
Ghicr24_A08G050300	Ghicr24_A08G050300	269.493	343.872	412.776	40.8939	56.6733	63.1865	0.00384674	2.67453	up	[N]	Cell motility	Cellular Component: plasma membrane (GO:0005886);; Cellular Component: integral component of membrane (GO:0016021);; Molecular Function: cellulose synthase (UDP-forming) activity (GO:0016760);; Biological Process: cellulose biosynthetic process (GO:0030244);; Molecular Function: metal ion binding (GO:0046872);; Biological Process: cell wall organization (GO:0071555);;	K10999|0.0e+00|gab:108469868|K10999 cellulose synthase A [EC:2.4.1.12] | (RefSeq) cellulose synthase A catalytic subunit 4 [UDP-forming]-like	--	--	--	Cellulose synthase	Cellulose synthase A catalytic subunit 4 [UDP-forming] OS=Arabidopsis thaliana OX=3702 GN=CESA4 PE=1 SV=1	M	Cell wall/membrane/envelope biogenesis	cellulose synthase A catalytic subunit 4 [UDP-forming]-like [Gossypium hirsutum]	cellular component: cell (GO:0005623);; cellular component: membrane (GO:0016020);; cellular component: cell part (GO:0044464);; cellular component: membrane part (GO:0044425);; molecular function: catalytic activity (GO:0003824);; biological process: metabolic process (GO:0008152);; biological process: cellular process (GO:0009987);; biological process: single-organism process (GO:0044699);; mol…
Ghicr24_A07G040200	Ghicr24_A07G040200	2.503	5.05677	4.29887	0.916367	1.59526	1.55811	0.00782	1.59736	up	--	--	Biological Process: cellular response to phosphate starvation (GO:0016036);;	K24195|6.1e-09|smo:SELMODRAFT_450458|K24195 xenotropic and polytropic retrovirus receptor 1 | (RefSeq) hypothetical protein	--	[P]	Inorganic ion transport and metabolism	SPX domain	SPX domain-containing protein 2 OS=Arabidopsis thaliana OX=3702 GN=SPX2 PE=2 SV=1	T	Signal transduction mechanisms	PREDICTED: SPX domain-containing protein 1-like [Gossypium hirsutum]	biological process: cellular process (GO:0009987);; biological process: response to stimulus (GO:0050896)
Ghicr24_A11G200500	Ghicr24_A11G200500	14.3619	13.6088	9.68536	0.904645	0.746743	0.525694	4.4e-08	4.16833	up	--	--	Cellular Component: nucleus (GO:0005634);; Molecular Function: sequence-specific DNA binding (GO:0043565);; Biological Process: positive regulation of transcription, DNA-templated (GO:0045893);;	K09338|3.5e-115|ghi:107896489|K09338 homeobox-leucine zipper protein | (RefSeq) homeobox-leucine zipper protein ATHB-40-like	--	[K]	Transcription	Homeodomain	Homeobox-leucine zipper protein ATHB-40 OS=Arabidopsis thaliana OX=3702 GN=ATHB-40 PE=2 SV=3	K	Transcription	PREDICTED: homeobox-leucine zipper protein ATHB-40-like [Gossypium hirsutum]	cellular component: cell (GO:0005623);; cellular component: organelle (GO:0043226);; cellular component: cell part (GO:0044464);; molecular function: binding (GO:0005488);; biological process: biological regulation (GO:0065007)
Ghicr24_A03G215600	Ghicr24_A03G215600	25.1676	28.8118	27.3897	8.70839	15.9984	12.5339	0.000561	1.13866	up	[J]	Translation, ribosomal structure and biogenesis	Molecular Function: RNA binding (GO:0003723);; Molecular Function: mRNA 3'-UTR binding (GO:0003730);; Cellular Component: nucleus (GO:0005634);; Cellular Component: cytoplasm (GO:0005737);; Cellular Component: cytosol (GO:0005829);; Molecular Function: poly(A) binding (GO:0008143);; Molecular Function: poly(U) RNA binding (GO:0008266);; Cellular Component: ribonucleoprotein complex (GO:1990904);;	K13126|0.0e+00|ghi:107935017|K13126 polyadenylate-binding protein | (RefSeq) polyadenylate-binding protein 8-like	RNA transport (ko03013);; mRNA surveillance pathway (ko03015);; RNA degradation (ko03018)	[AJ]	RNA processing and modification;; Translation, ribosomal structure and biogenesis	RNA recognition motif. (a.k.a. RRM, RBD, or RNP domain)	Polyadenylate-binding protein 8 OS=Arabidopsis thaliana OX=3702 GN=PAB8 PE=1 SV=1	S	Function unknown	PREDICTED: polyadenylate-binding protein 8-like [Gossypium hirsutum]	molecular function: binding (GO:0005488);; cellular component: cell (GO:0005623);; cellular component: organelle (GO:0043226);; cellular component: cell part (GO:0044464);; cellular component: macromolecular complex (GO:0032991)
Ghicr24_D04G128000	Ghicr24_D04G128000	89.0745	114.744	105.091	50.5635	48.9079	48.7357	0.000149	1.0223	up	[J]	Translation, ribosomal structure and biogenesis	Molecular Function: translation elongation factor activity (GO:0003746);; Molecular Function: GTPase activity (GO:0003924);; Molecular Function: GTP binding (GO:0005525);;	K03231|1.8e-259|gab:108488997|K03231 elongation factor 1-alpha | (RefSeq) elongation factor 1-alpha-like	RNA transport (ko03013)	[J]	Translation, ribosomal structure and biogenesis	Elongation factor Tu GTP binding domain	Elongation factor 1-alpha OS=Oryza sativa subsp. japonica OX=39947 GN=REFA1 PE=2 SV=2	J	Translation, ribosomal structure and biogenesis	hypothetical protein E1A91_A04G102000v1 [Gossypium mustelinum]	biological process: metabolic process (GO:0008152);; biological process: cellular process (GO:0009987);; molecular function: binding (GO:0005488);; molecular function: catalytic activity (GO:0003824)
Ghicr24_A11G375000	Ghicr24_A11G375000	10.0755	11.8512	7.26333	1.35073	1.13236	1.64154	0.000661	2.86718	up	[H]	Coenzyme transport and metabolism	Molecular Function: hydrolase activity (GO:0016787);;	K07025|3.2e-127|gab:108470605|K07025 putative hydrolase of the HAD superfamily | (RefSeq) uncharacterized protein LOC108470605	--	[R]	General function prediction only	--	--	S	Function unknown	hypothetical protein ES319_A11G358500v1 [Gossypium barbadense]	molecular function: catalytic activity (GO:0003824)
Ghicr24_D09G236700	Ghicr24_D09G236700	1.14499	1.49408	1.95325	0.0594637	0.068983	0.0744915	1.43e-05	4.50011	up	[N]	Cell motility	Cellular Component: integral component of membrane (GO:0016021);; Molecular Function: cellulose synthase (UDP-forming) activity (GO:0016760);; Biological Process: cellulose biosynthetic process (GO:0030244);; Biological Process: cell wall organization (GO:0071555);;	K10999|2.6e-101|pvu:PHAVU_003G154600g|K10999 cellulose synthase A [EC:2.4.1.12] | (RefSeq) hypothetical protein	--	--	--	Cellulose synthase	Cellulose synthase-like protein E1 OS=Arabidopsis thaliana OX=3702 GN=CSLE1 PE=2 SV=1	M	Cell wall/membrane/envelope biogenesis	hypothetical protein ES332_D09G261700v1 [Gossypium tomentosum]	cellular component: membrane (GO:0016020);; cellular component: membrane part (GO:0044425);; molecular function: catalytic activity (GO:0003824);; biological process: metabolic process (GO:0008152);; biological process: cellular process (GO:0009987);; biological process: single-organism process (GO:0044699);; biological process: cellular component organization or biogenesis (GO:0071840)
Ghicr24_D03G048700	Ghicr24_D03G048700	251.649	193.841	222.745	69.147	102.344	87.7457	5.1e-05	1.35783	up	[G]	Carbohydrate transport and metabolism	Biological Process: oxidation-reduction process (GO:0055114);;	K00083|8.9e-162|gra:105787897|K00083 cinnamyl-alcohol dehydrogenase [EC:1.1.1.195] | (RefSeq) probable cinnamyl alcohol dehydrogenase 9	Phenylpropanoid biosynthesis (ko00940)	[Q]	Secondary metabolites biosynthesis, transport and catabolism	Zinc-binding dehydrogenase	Probable cinnamyl alcohol dehydrogenase 9 OS=Arabidopsis thaliana OX=3702 GN=CAD9 PE=2 SV=2	C	Energy production and conversion	hypothetical protein B456_003G049600 [Gossypium raimondii]	biological process: metabolic process (GO:0008152);; biological process: single-organism process (GO:0044699)
Ghicr24_A09G169900	Ghicr24_A09G169900	7.75995	6.29934	9.9422	2.62694	2.7361	1.74172	8.29e-07	1.75627	up	[P]	Inorganic ion transport and metabolism	Biological Process: ethylene-activated signaling pathway (GO:0009873);; Cellular Component: integral component of membrane (GO:0016021);; Molecular Function: metal ion transmembrane transporter activity (GO:0046873);;	K14513|0.0e+00|vvi:100256742|K14513 ethylene-insensitive protein 2 | (RefSeq) ethylene-insensitive protein 2	MAPK signaling pathway - plant (ko04016);; Plant hormone signal transduction (ko04075)	[P]	Inorganic ion transport and metabolism	Natural resistance-associated macrophage protein	Ethylene-insensitive protein 2 OS=Arabidopsis thaliana OX=3702 GN=EIN2 PE=1 SV=1	P	Inorganic ion transport and metabolism	hypothetical protein E1A91_A09G160400v1 [Gossypium mustelinum]	biological process: cellular process (GO:0009987);; biological process: signaling (GO:0023052);; biological process: single-organism process (GO:0044699);; biological process: response to stimulus (GO:0050896);; biological process: biological regulation (GO:0065007);; cellular component: membrane (GO:0016020);; cellular component: membrane part (GO:0044425);; biological process: localization (GO:…
Ghicr24_A08G235300	Ghicr24_A08G235300	9.76976	10.8138	10.2918	3.42547	4.23322	3.29347	9.31e-06	1.41852	up	[R]	General function prediction only	Molecular Function: oxidoreductase activity (GO:0016491);;	K01456|6.0e-130|pper:18774423|K01456 peptide-N4-(N-acetyl-beta-glucosaminyl)asparagine amidase [EC:3.5.1.52] | (RefSeq) peptide-N(4)-(N-acetyl-beta- glucosaminyl)asparagine amidase isoform X1	Protein processing in endoplasmic reticulum (ko04141)	[C]	Energy production and conversion	Aldo/keto reductase family	Probable aldo-keto reductase 1 OS=Glycine max OX=3847 GN=AKR1 PE=2 SV=1	C	Energy production and conversion	PREDICTED: probable aldo-keto reductase 1 [Gossypium arboreum]	molecular function: catalytic activity (GO:0003824)
Ghicr24_D02G042800	Ghicr24_D02G042800	23.6613	14.6568	19.159	10.6054	7.92082	9.63087	0.00394	1.01877	up	--	--	--	--	--	--	--	Auxin canalisation	VAN3-binding protein OS=Arabidopsis thaliana OX=3702 GN=VAB PE=1 SV=1	S	Function unknown	hypothetical protein ES319_D02G046000v1 [Gossypium barbadense]	--
Ghicr24_D01G184200	Ghicr24_D01G184200	1.28631	2.63476	1.78054	0.563745	0.886927	0.625336	0.00832	1.44066	up	[G]	Carbohydrate transport and metabolism	Molecular Function: beta-galactosidase activity (GO:0004565);; Biological Process: carbohydrate metabolic process (GO:0005975);; Molecular Function: carbohydrate binding (GO:0030246);;	K12309|4.7e-184|ath:AT3G52840|K12309 beta-galactosidase [EC:3.2.1.23] | (RefSeq) BGAL2; beta-galactosidase 2	Galactose metabolism (ko00052);; Other glycan degradation (ko00511);; Glycosaminoglycan degradation (ko00531);; Sphingolipid metabolism (ko00600);; Glycosphingolipid biosynthesis - ganglio series (ko00604)	[G]	Carbohydrate transport and metabolism	Glycosyl hydrolases family 35	Beta-galactosidase 13 OS=Arabidopsis thaliana OX=3702 GN=BGAL13 PE=2 SV=1	G	Carbohydrate transport and metabolism	hypothetical protein E1A91_D01G197400v1 [Gossypium mustelinum]	molecular function: catalytic activity (GO:0003824);; biological process: metabolic process (GO:0008152);; molecular function: binding (GO:0005488)
Ghicr24_A01G154900	Ghicr24_A01G154900	13.5123	10.9711	10.6703	2.09518	3.02099	2.68232	0.00117978	2.18982	up	[R]	General function prediction only	Cellular Component: Golgi apparatus (GO:0005794);; Molecular Function: methyltransferase activity (GO:0008168);; Biological Process: plant-type secondary cell wall biogenesis (GO:0009834);; Biological Process: methylation (GO:0032259);; Biological Process: xylan metabolic process (GO:0045491);; Biological Process: xylan biosynthetic process (GO:0045492);;	K18801|3.1e-167|gab:108464050|K18801 glucuronoxylan 4-O-methyltransferase [EC:2.1.1.112] | (RefSeq) glucuronoxylan 4-O-methyltransferase 1-like	--	--	--	Polysaccharide biosynthesis	Glucuronoxylan 4-O-methyltransferase 1 OS=Arabidopsis thaliana OX=3702 GN=GXM1 PE=1 SV=1	S	Function unknown	PREDICTED: glucuronoxylan 4-O-methyltransferase 1-like [Gossypium hirsutum]	cellular component: cell (GO:0005623);; cellular component: organelle (GO:0043226);; cellular component: cell part (GO:0044464);; molecular function: catalytic activity (GO:0003824);; biological process: cellular process (GO:0009987);; biological process: cellular component organization or biogenesis (GO:0071840);; biological process: metabolic process (GO:0008152);; biological process: single-or…
Ghicr24_D10G184200	Ghicr24_D10G184200	50.1005	70.5476	63.5241	16.7502	21.3498	18.95	0.000775	1.6717	up	--	--	Cellular Component: mitochondrion (GO:0005739);;	--	--	--	--	Late embryogenesis abundant protein	Late embryogenesis abundant protein Lea5-D OS=Gossypium hirsutum OX=3635 GN=LEA5-D PE=2 SV=1	S	Function unknown	PREDICTED: late embryogenesis abundant protein Lea5-D [Gossypium hirsutum]	cellular component: cell (GO:0005623);; cellular component: organelle (GO:0043226);; cellular component: cell part (GO:0044464)
Ghicr24_D13G059800	Ghicr24_D13G059800	0.841379	0.771953	1.15667	0.053972	0.109706	0.091839	0.000477	3.39844	up	--	--	--	--	--	--	--	--	--	S	Function unknown	PREDICTED: uncharacterized protein LOC107920535 [Gossypium hirsutum]	--
Ghicr24_A01G239500	Ghicr24_A01G239500	4.82719	4.55593	4.69156	1.45691	2.26816	1.62536	0.000404	1.32926	up	--	--	Molecular Function: zinc ion binding (GO:0008270);; Cellular Component: integral component of membrane (GO:0016021);;	--	--	[A]	RNA processing and modification	RING-variant domain	--	O	Posttranslational modification, protein turnover, chaperones	hypothetical protein ES319_A01G228000v1 [Gossypium barbadense]	molecular function: binding (GO:0005488);; cellular component: membrane (GO:0016020);; cellular component: membrane part (GO:0044425)
Ghicr24_D05G121600	Ghicr24_D05G121600	0.398764	0.578777	0.48877	0.081333	0.103729	0.109253	0.0053	2.36896	up	[T]	Signal transduction mechanisms	Molecular Function: ATP binding (GO:0005524);; Cellular Component: integral component of membrane (GO:0016021);; Molecular Function: ATPase activity (GO:0016887);;	K08712|4.6e-150|gsl:Gasu_29800|K08712 ATP-binding cassette, subfamily G (WHITE), member 2, SNQ2 | (RefSeq) ABC transporter, ATP-binding protein	ABC transporters (ko02010)	[Q]	Secondary metabolites biosynthesis, transport and catabolism	ABC-2 type transporter	Pleiotropic drug resistance protein 1 OS=Nicotiana tabacum OX=4097 GN=PDR1 PE=2 SV=1	V	Defense mechanisms	hypothetical protein ES288_D05G133300v1 [Gossypium darwinii]	molecular function: binding (GO:0005488);; cellular component: membrane (GO:0016020);; cellular component: membrane part (GO:0044425);; molecular function: catalytic activity (GO:0003824)
Ghicr24_A05G017300	Ghicr24_A05G017300	0.624421	1.14555	0.884988	0.058968	0.094985	0.0869765	6.27e-06	3.41881	up	--	--	Molecular Function: protein binding (GO:0005515);;	K14515|2.4e-268|ghi:107958707|K14515 EIN3-binding F-box protein | (RefSeq) EIN3-binding F-box protein 1-like	MAPK signaling pathway - plant (ko04016);; Plant hormone signal transduction (ko04075)	[R]	General function prediction only	Leucine Rich repeat	EIN3-binding F-box protein 1 OS=Arabidopsis thaliana OX=3702 GN=EBF1 PE=1 SV=1	S	Function unknown	PREDICTED: EIN3-binding F-box protein 1-like [Gossypium hirsutum]	molecular function: binding (GO:0005488)
Ghicr24_D06G048800	Ghicr24_D06G048800	1.5663	1.50512	1.53571	0.16621	0.230497	0.283535	0.000356	2.73968	up	[O]	Posttranslational modification, protein turnover, chaperones	Biological Process: protein folding (GO:0006457);; Molecular Function: unfolded protein binding (GO:0051082);;	K09519|4.9e-191|ghi:107901427|K09519 DnaJ homolog subfamily B member 13 | (RefSeq) dnaJ homolog subfamily B member 4-like	--	[O]	Posttranslational modification, protein turnover, chaperones	DnaJ C terminal domain	--	O	Posttranslational modification, protein turnover, chaperones	hypothetical protein ES319_D06G052700v1 [Gossypium barbadense]	biological process: cellular process (GO:0009987);; molecular function: binding (GO:0005488)
Ghicr24_A05G190800	Ghicr24_A05G190800	1.4878	2.09173	1.78977	0.403081	0.446233	0.324657	0.00142	2.17004	up	--	--	--	K12173|1.9e-67|gmx:100794341|K12173 BRCA1-A complex subunit BRE | (RefSeq) BRISC and BRCA1-A complex member 2	Homologous recombination (ko03440)	--	--	Thaumatin family	Thaumatin-like protein 1 OS=Arabidopsis thaliana OX=3702 GN=TLP1 PE=2 SV=1	S	Function unknown	thaumatin-like protein 1b [Gossypium australe]	--
Ghicr24_D07G010000	Ghicr24_D07G010000	3.60875	5.0105	4.60962	1.60748	1.82744	1.1746	0.000923	1.51836	up	--	--	Molecular Function: metal ion binding (GO:0046872);;	K23048|3.6e-67|gmx:100786368|K23048 RING finger protein unkempt | (RefSeq) zinc finger CCCH domain-containing protein	--	[R]	General function prediction only	Zinc finger C-x8-C-x5-C-x3-H type (and similar)	Zinc finger CCCH domain-containing protein 20 OS=Arabidopsis thaliana OX=3702 GN=At2g19810 PE=2 SV=1	S	Function unknown	PREDICTED: zinc finger CCCH domain-containing protein 49-like [Gossypium hirsutum]	molecular function: binding (GO:0005488)
Ghicr24_A05G434500	Ghicr24_A05G434500	233.774	181.24	210.507	54.8268	72.578	65.7024	3.42e-11	1.69494	up	--	--	Molecular Function: intramolecular lyase activity (GO:0016872);;	K01859|5.4e-113|gab:108457753|K01859 chalcone isomerase [EC:5.5.1.6] | (RefSeq) probable chalcone--flavonone isomerase 3	Flavonoid biosynthesis (ko00941)	--	--	Chalcone-flavanone isomerase	Probable chalcone--flavonone isomerase 3 OS=Arabidopsis thaliana OX=3702 GN=CHI3 PE=1 SV=1	S	Function unknown	probable chalcone--flavonone isomerase 3 [Gossypium hirsutum]	molecular function: catalytic activity (GO:0003824)
Ghicr24_D12G176000	Ghicr24_D12G176000	1.90596	1.30696	1.60646	0.645913	0.84906	0.647486	0.00998	1.16826	up	--	--	--	--	--	--	--	Plant protein of unknown function (DUF863)	--	S	Function unknown	PREDICTED: uncharacterized protein LOC107946390 [Gossypium hirsutum]	--
Ghicr24_A10G262100	Ghicr24_A10G262100	2.39615	2.79019	2.93169	0.541457	0.905519	0.823488	0.0016	1.86463	up	--	--	Molecular Function: calmodulin binding (GO:0005516);; Cellular Component: plasma membrane (GO:0005886);;	--	--	--	--	Plant calmodulin-binding domain	Calmodulin binding protein PICBP OS=Arabidopsis thaliana OX=3702 GN=PICBP PE=2 SV=1	S	Function unknown	PREDICTED: uncharacterized protein LOC107936365 [Gossypium hirsutum]	molecular function: binding (GO:0005488);; cellular component: cell (GO:0005623);; cellular component: membrane (GO:0016020);; cellular component: cell part (GO:0044464)
Ghicr24_D09G146300	Ghicr24_D09G146300	31.0063	18.2501	25.6282	7.68149	11.5511	10.6163	0.00888	1.37375	up	[O]	Posttranslational modification, protein turnover, chaperones	Molecular Function: structural constituent of ribosome (GO:0003735);; Cellular Component: nucleus (GO:0005634);; Cellular Component: cytoplasm (GO:0005737);; Cellular Component: ribosome (GO:0005840);; Biological Process: translation (GO:0006412);; Biological Process: protein ubiquitination (GO:0016567);; Biological Process: modification-dependent protein catabolic process (GO:0019941);; Molecula…	K02927|1.0e-66|adu:107469798|K02927 ubiquitin-large subunit ribosomal protein L40e | (RefSeq) ubiquitin-60S ribosomal protein L40	Ribosome (ko03010);; Ubiquitin mediated proteolysis (ko04120)	[J]	Translation, ribosomal structure and biogenesis	Ubiquitin family	Ubiquitin-60S ribosomal protein L40 OS=Nicotiana sylvestris OX=4096 GN=UBICEP52-7 PE=2 SV=2	J	Translation, ribosomal structure and biogenesis	ubiquitin-60S ribosomal protein L40-like [Jatropha curcas]	molecular function: structural molecule activity (GO:0005198);; cellular component: cell (GO:0005623);; cellular component: organelle (GO:0043226);; cellular component: cell part (GO:0044464);; cellular component: macromolecular complex (GO:0032991);; biological process: metabolic process (GO:0008152);; biological process: cellular process (GO:0009987);; molecular function: protein tag (GO:003138…
Ghicr24_D11G020100	Ghicr24_D11G020100	2.78513	2.37712	2.49207	0.238071	0.192065	0.257829	5.9138e-08	3.43909	up	--	--	Cellular Component: Arp2/3 protein complex (GO:0005885);; Biological Process: Arp2/3 complex-mediated actin nucleation (GO:0034314);;	K05754|1.3e-53|ghi:107904503|K05754 actin related protein 2/3 complex, subunit 5 | (RefSeq) actin-related protein 2/3 complex subunit 5A-like	Endocytosis (ko04144)	[Z]	Cytoskeleton	ARP2/3 complex 16 kDa subunit (p16-Arc)	Actin-related protein 2/3 complex subunit 5A OS=Arabidopsis thaliana OX=3702 GN=ARPC5A PE=1 SV=2	A	RNA processing and modification	hypothetical protein ES319_D11G020400v1 [Gossypium barbadense]	cellular component: cell (GO:0005623);; cellular component: macromolecular complex (GO:0032991);; cellular component: organelle (GO:0043226);; cellular component: organelle part (GO:0044422);; cellular component: cell part (GO:0044464);; biological process: cellular process (GO:0009987);; biological process: single-organism process (GO:0044699);; biological process: biological regulation (GO:0065…
Ghicr24_A13G230700	Ghicr24_A13G230700	74.7648	47.3074	62.4361	22.9741	33.7076	27.3409	0.00748	1.19367	up	--	--	Molecular Function: electron carrier activity (GO:0009055);;	--	--	--	--	Plastocyanin-like domain	Blue copper protein OS=Arabidopsis thaliana OX=3702 GN=BCB PE=2 SV=2	S	Function unknown	PREDICTED: formin-like protein 5 [Gossypium arboreum]	molecular function: electron carrier activity (GO:0009055)
Ghicr24_A08G130700	Ghicr24_A08G130700	4.30049	7.21878	5.96357	1.91272	1.65468	1.83699	0.000654	1.64385	up	[M]	Cell wall/membrane/envelope biogenesis	Biological Process: sucrose metabolic process (GO:0005985);; Molecular Function: sucrose synthase activity (GO:0016157);;	K00695|0.0e+00|gab:108469697|K00695 sucrose synthase [EC:2.4.1.13] | (RefSeq) sucrose synthase 2	Starch and sucrose metabolism (ko00500)	[M]	Cell wall/membrane/envelope biogenesis	Sucrose synthase	Sucrose synthase 2 OS=Pisum sativum OX=3888 GN=SUS2 PE=2 SV=1	M	Cell wall/membrane/envelope biogenesis	sucrose synthase SusA1 [Gossypium darwinii]	biological process: metabolic process (GO:0008152);; biological process: cellular process (GO:0009987);; biological process: single-organism process (GO:0044699);; molecular function: catalytic activity (GO:0003824)
Ghicr24_D01G234100	Ghicr24_D01G234100	1.71234	1.33672	1.02453	0.063921	0.069774	0.054887	0.00235	4.42148	up	[E]	Amino acid transport and metabolism	Molecular Function: glutamate 5-kinase activity (GO:0004349);; Molecular Function: glutamate-5-semialdehyde dehydrogenase activity (GO:0004350);; Molecular Function: ATP binding (GO:0005524);; Cellular Component: cytoplasm (GO:0005737);; Biological Process: L-proline biosynthetic process (GO:0055129);;	K12657|4.4e-303|ghi:107940896|K12657 delta-1-pyrroline-5-carboxylate synthetase [EC:2.7.2.11 1.2.1.41] | (RefSeq) delta-1-pyrroline-5-carboxylate synthase-like isoform X1	Arginine and proline metabolism (ko00330);; Biosynthesis of amino acids (ko01230)	[E]	Amino acid transport and metabolism	Amino acid kinase family	Delta-1-pyrroline-5-carboxylate synthase OS=Actinidia deliciosa OX=3627 PE=2 SV=1	E	Amino acid transport and metabolism	PREDICTED: delta-1-pyrroline-5-carboxylate synthase-like isoform X1 [Gossypium hirsutum]	biological process: metabolic process (GO:0008152);; biological process: cellular process (GO:0009987);; molecular function: catalytic activity (GO:0003824);; biological process: single-organism process (GO:0044699);; molecular function: binding (GO:0005488);; cellular component: cell (GO:0005623);; cellular component: cell part (GO:0044464)
Ghicr24_A09G183900	Ghicr24_A09G183900	6.97787	7.25344	6.21062	1.19246	1.83931	1.60364	1.55366e-05	2.16885	up	--	--	Biological Process: cutin biosynthetic process (GO:0010143);; Cellular Component: membrane (GO:0016020);; Cellular Component: integral component of membrane (GO:0016021);; Molecular Function: phosphatase activity (GO:0016791);; Molecular Function: glycerol-3-phosphate 2-O-acyltransferase activity (GO:0090447);;	K13508|7.9e-288|ghi:107889764|K13508 glycerol-3-phosphate acyltransferase [EC:2.3.1.15 2.3.1.198] | (RefSeq) glycerol-3-phosphate 2-O-acyltransferase 6-like	Glycerolipid metabolism (ko00561);; Glycerophospholipid metabolism (ko00564)	--	--	haloacid dehalogenase-like hydrolase	Glycerol-3-phosphate 2-O-acyltransferase 6 OS=Arabidopsis thaliana OX=3702 GN=GPAT6 PE=1 SV=1	I	Lipid transport and metabolism	PREDICTED: glycerol-3-phosphate 2-O-acyltransferase 6-like [Gossypium hirsutum]	biological process: metabolic process (GO:0008152);; cellular component: membrane (GO:0016020);; cellular component: membrane part (GO:0044425);; molecular function: catalytic activity (GO:0003824)
Ghicr24_D01G236900	Ghicr24_D01G236900	1.32853	2.89233	2.60427	0.226062	0.460262	0.43162	0.00252	2.57425	up	--	--	--	--	--	--	--	PAR1 protein	--	S	Function unknown	PREDICTED: uncharacterized protein LOC107939906 [Gossypium hirsutum]	--
Gossypium_hirsutum_newGene_6686	--	3.26355	2.1547	2.91274	0.40639	0.661333	0.338615	0.00184	2.586	up	--	--	--	--	--	--	--	--	--	--	--	hypothetical protein ES332_D04G141100v1 [Gossypium tomentosum]	--
Ghicr24_D12G009500	Ghicr24_D12G009500	0.776473	0.59396	0.751865	0.092852	0.063535	0.0881935	1.14e-05	3.167	up	[L]	Replication, recombination and repair	Molecular Function: ATP binding (GO:0005524);;	K10706|0.0e+00|vvi:100855072|K10706 senataxin [EC:3.6.4.-] | (RefSeq) uncharacterized LOC100855072	--	[A]	RNA processing and modification	AAA domain	Regulator of nonsense transcripts 1 homolog OS=Arabidopsis thaliana OX=3702 GN=UPF1 PE=1 SV=2	L	Replication, recombination and repair	hypothetical protein ES332_D12G013900v1 [Gossypium tomentosum]	molecular function: binding (GO:0005488)
Ghicr24_D05G101000	Ghicr24_D05G101000	0.632455	0.911753	0.872104	0.161977	0.324879	0.293428	0.00919	1.62524	up	--	--	Molecular Function: DNA binding (GO:0003677);; Cellular Component: nucleus (GO:0005634);; Molecular Function: lipid binding (GO:0008289);;	K09338|0.0e+00|ghi:107906230|K09338 homeobox-leucine zipper protein | (RefSeq) homeobox-leucine zipper protein REVOLUTA-like	--	--	--	START domain	Homeobox-leucine zipper protein REVOLUTA OS=Arabidopsis thaliana OX=3702 GN=REV PE=1 SV=2	K	Transcription	hypothetical protein ES288_D05G109900v1 [Gossypium darwinii]	molecular function: binding (GO:0005488);; cellular component: cell (GO:0005623);; cellular component: organelle (GO:0043226);; cellular component: cell part (GO:0044464)
Ghicr24_D11G265200	Ghicr24_D11G265200	2.8479	4.61669	3.47323	0.735539	1.04577	0.90652	0.00621	2.10103	up	--	--	Molecular Function: DNA binding (GO:0003677);; Cellular Component: nucleus (GO:0005634);; Biological Process: regulation of transcription, DNA-templated (GO:0006355);;	K00521|1.0e-42|cmos:111447866|K00521 ferric-chelate reductase [EC:1.16.1.7] | (RefSeq) ferric reduction oxidase 7, chloroplastic-like	--	--	--	No apical meristem (NAM) protein	NAC transcription factor 47 OS=Arabidopsis thaliana OX=3702 GN=NAC047 PE=2 SV=1	K	Transcription	PREDICTED: NAC transcription factor 29-like [Gossypium hirsutum]	molecular function: binding (GO:0005488);; cellular component: cell (GO:0005623);; cellular component: organelle (GO:0043226);; cellular component: cell part (GO:0044464);; biological process: biological regulation (GO:0065007)
Ghicr24_A07G084300	Ghicr24_A07G084300	1.43249	2.76898	2.30735	0.335094	0.594185	0.474639	0.006	2.23238	up	--	--	Cellular Component: nucleosome (GO:0000786);; Molecular Function: DNA binding (GO:0003677);; Cellular Component: nucleus (GO:0005634);; Biological Process: nucleosome assembly (GO:0006334);; Biological Process: regulation of transcription, DNA-templated (GO:0006355);; Cellular Component: host cell nucleus (GO:0042025);;	K11275|2.6e-07|zma:541964|K11275 histone H1/5 | (RefSeq) hon102; histone H1-like protein	--	--	--	linker histone H1 and H5 family	HMG-Y-related protein A OS=Glycine max OX=3847 PE=2 SV=1	S	Function unknown	PREDICTED: HMG-Y-related protein A-like [Gossypium arboreum]	cellular component: cell (GO:0005623);; cellular component: macromolecular complex (GO:0032991);; cellular component: organelle (GO:0043226);; cellular component: organelle part (GO:0044422);; cellular component: cell part (GO:0044464);; molecular function: binding (GO:0005488);; biological process: cellular process (GO:0009987);; biological process: cellular component organization or biogenesis …
Ghicr24_D05G214400	Ghicr24_D05G214400	0.570334	0.555797	0.630655	0	0.052775	0.0313875	0.00018	4.31646	up	[M]	Cell wall/membrane/envelope biogenesis	Molecular Function: protein kinase activity (GO:0004672);; Molecular Function: ATP binding (GO:0005524);; Cellular Component: plasma membrane (GO:0005886);; Cellular Component: integral component of membrane (GO:0016021);;	K00924|2.5e-88|lang:109334483|K00924 kinase [EC:2.7.1.-] | (RefSeq) receptor-like protein kinase HSL1	--	--	--	Protein kinase domain	Receptor protein-tyrosine kinase CEPR1 OS=Arabidopsis thaliana OX=3702 GN=CEPR1 PE=1 SV=1	S	Function unknown	PREDICTED: receptor-like protein kinase HSL1 [Gossypium raimondii]	biological process: metabolic process (GO:0008152);; biological process: cellular process (GO:0009987);; molecular function: catalytic activity (GO:0003824);; molecular function: binding (GO:0005488);; cellular component: cell (GO:0005623);; cellular component: membrane (GO:0016020);; cellular component: cell part (GO:0044464);; cellular component: membrane part (GO:0044425)
Ghicr24_D01G242500	Ghicr24_D01G242500	5.22947	6.08436	4.60466	2.84029	1.99961	1.91079	3.5e-09	1.2376	up	--	--	--	--	--	--	--	Tetratricopeptide repeat	Ethylene-overproduction protein 1 OS=Arabidopsis thaliana OX=3702 GN=ETO1 PE=1 SV=2	S	Function unknown	hypothetical protein GOBAR_DD13350 [Gossypium barbadense]	--
Ghicr24_A05G215200	Ghicr24_A05G215200	9.25722	10.8785	10.8678	4.65763	5.31279	4.08521	0.00151	1.10456	up	[M]	Cell wall/membrane/envelope biogenesis	--	K22419|1.0e-148|ghi:107958171|K22419 Delta4-3-oxosteroid 5beta-reductase [EC:1.3.1.3] | (RefSeq) 3-oxo-Delta(4,5)-steroid 5-beta-reductase-like	--	--	--	--	3-oxo-Delta(4,5)-steroid 5-beta-reductase OS=Arabidopsis thaliana OX=3702 GN=VEP1 PE=1 SV=1	S	Function unknown	hypothetical protein ES332_A05G225100v1 [Gossypium tomentosum]	--
Ghicr24_A10G192300	Ghicr24_A10G192300	12.0891	18.4452	15.7179	2.55877	3.08234	2.20555	0.00151	2.57272	up	--	--	Molecular Function: enzyme inhibitor activity (GO:0004857);;	--	--	--	--	Plant invertase/pectin methylesterase inhibitor	Cell wall / vacuolar inhibitor of fructosidase 1 OS=Arabidopsis thaliana OX=3702 GN=C/VIF1 PE=1 SV=1	G	Carbohydrate transport and metabolism	hypothetical protein ES319_A10G187800v1 [Gossypium barbadense]	biological process: biological regulation (GO:0065007);; molecular function: molecular function regulator (GO:0098772)
Ghicr24_Contig00707G001700	Ghicr24_Contig00707G001700	1.75872	1.95511	1.69138	0.170267	0.300077	0.25172	1.29e-05	2.92385	up	[I]	Lipid transport and metabolism	Cellular Component: integral component of membrane (GO:0016021);;	K15746|8.5e-123|gra:105765515|K15746 beta-carotene 3-hydroxylase [EC:1.14.15.24] | (RefSeq) beta-carotene 3-hydroxylase, chloroplastic	Carotenoid biosynthesis (ko00906)	--	--	--	Beta-carotene 3-hydroxylase, chloroplastic OS=Gentiana lutea OX=38851 GN=BHY PE=2 SV=1	S	Function unknown	hypothetical protein B456_008G274800 [Gossypium raimondii]	cellular component: membrane (GO:0016020);; cellular component: membrane part (GO:0044425)

## Sheet: Table S8
Table S8. Down-regulated DEGs in 10 DPA fibers of EO lines relative to WT
#ID	gene_name	PK1-10-1_FPKM	PK1-10-2_FPKM	PK1-10-3_FPKM	ZM24-10-1_FPKM	ZM24-10-2_FPKM	ZM24-10-3_FPKM	Pvalue	log2FC	regulated	COG_class	COG_class_annotation	GO_annotation	KEGG_annotation	KEGG_pathway_annotation	KOG_class	KOG_class_annotation	Pfam_annotation	Swiss_Prot_annotation	eggNOG_class	eggNOG_class_annotation	NR_annotation	GO_second_level_annotation
Ghicr24_A03G225900	Ghicr24_A03G225900	1.40278	1.34405	1.73415	7.23221	5.7093	4.64463	0.00927465	-1.96659	down	[T]	Signal transduction mechanisms	Molecular Function: acid phosphatase activity (GO:0003993);; Molecular Function: metal ion binding (GO:0046872);;	K22390|1.7e-218|gab:108474469|K22390 acid phosphatase type 7 | (RefSeq) purple acid phosphatase 2-like	--	[G]	Carbohydrate transport and metabolism	Calcineurin-like phosphoesterase	Purple acid phosphatase 2 OS=Ipomoea batatas OX=4120 GN=PAP2 PE=1 SV=1	S	Function unknown	hypothetical protein B456_005G246900 [Gossypium raimondii]	biological process: metabolic process (GO:0008152);; biological process: cellular process (GO:0009987);; molecular function: catalytic activity (GO:0003824);; molecular function: binding (GO:0005488)
Ghicr24_A11G159300	Ghicr24_A11G159300	1.73121	1.57506	1.15318	3.6909	3.01794	4.89224	0.0079926	-1.3442	down	--	--	Cellular Component: nucleus (GO:0005634);; Molecular Function: zinc ion binding (GO:0008270);;	--	--	--	--	CCT motif	Zinc finger protein CONSTANS-LIKE 9 OS=Arabidopsis thaliana OX=3702 GN=COL9 PE=1 SV=1	S	Function unknown	hypothetical protein B456_007G164600 [Gossypium raimondii]	cellular component: cell (GO:0005623);; cellular component: organelle (GO:0043226);; cellular component: cell part (GO:0044464);; molecular function: binding (GO:0005488)
Ghicr24_A05G447500	Ghicr24_A05G447500	2.42675	2.45941	2.74308	16.3017	12.431	9.71158	0.00927113	-2.30586	down	--	--	Biological Process: metal ion transport (GO:0030001);; Molecular Function: metal ion binding (GO:0046872);;	--	--	[P]	Inorganic ion transport and metabolism	Heavy-metal-associated domain	Heavy metal-associated isoprenylated plant protein 9 OS=Arabidopsis thaliana OX=3702 GN=HIPP09 PE=2 SV=1	S	Function unknown	hypothetical protein E1A91_D04G001100v1 [Gossypium mustelinum]	biological process: localization (GO:0051179);; molecular function: binding (GO:0005488)
Ghicr24_Contig00957G000800	Ghicr24_Contig00957G000800	0.075597	0.08962	0.0926085	1.30055	0.764122	1.08587	3.81712e-08	-3.62104	down	--	--	Molecular Function: nucleic acid binding (GO:0003676);; Cellular Component: integral component of membrane (GO:0016021);;	K15601|7.2e-16|psom:113331285|K15601 [histone H3]-dimethyl-L-lysine9 demethylase [EC:1.14.11.65] | (RefSeq) lysine-specific demethylase JMJ25-like	--	--	--	Cytochrome c-type biogenesis protein CcmF C-terminal	Cytochrome c biogenesis CcmF C-terminal-like mitochondrial protein OS=Arabidopsis thaliana OX=3702 GN=CCMFC PE=1 SV=2	O	Posttranslational modification, protein turnover, chaperones	hypothetical protein B456_001G162300 [Gossypium raimondii]	molecular function: binding (GO:0005488);; cellular component: membrane (GO:0016020);; cellular component: membrane part (GO:0044425)
Ghicr24_D13G016700	Ghicr24_D13G016700	1.47146	1.18042	1.2594	12.7083	9.06592	8.18054	0.000254312	-2.92318	down	--	--	--	--	--	--	--	--	--	--	--	hypothetical protein ES319_D13G018900v1 [Gossypium barbadense]	--
Ghicr24_A03G040400	Ghicr24_A03G040400	1.89763	3.56216	2.76122	11.2373	14.6081	15.5527	0.00308928	-2.33814	down	--		Molecular Function: nucleic acid binding (GO:0003676);; Molecular Function: transmembrane receptor protein serine/threonine kinase activity (GO:0004675);; Molecular Function: ATP binding (GO:0005524);; Cellular Component: plasma membrane (GO:0005886);; Biological Process: protein phosphorylation (GO:0006468);; Biological Process: DNA integration (GO:0015074);; Cellular Component: integral compone…	K01180|2.9e-66|cmax:111487562|K01180 endo-1,3(4)-beta-glucanase [EC:3.2.1.6] | (RefSeq) uncharacterized protein LOC111487562	--	[T]	Signal transduction mechanisms	Protein kinase domain	Receptor-like serine/threonine-protein kinase NCRK OS=Arabidopsis thaliana OX=3702 GN=NCRK PE=1 SV=1	T	Signal transduction mechanisms	PREDICTED: uncharacterized protein LOC107887522 [Gossypium hirsutum]	molecular function: binding (GO:0005488);; biological process: metabolic process (GO:0008152);; biological process: cellular process (GO:0009987);; biological process: signaling (GO:0023052);; biological process: single-organism process (GO:0044699);; biological process: response to stimulus (GO:0050896);; biological process: biological regulation (GO:0065007);; molecular function: catalytic acti…
Ghicr24_A05G017700	Ghicr24_A05G017700	1.22672	1.31418	1.31079	6.24289	4.86339	4.88086	0.00883247	-1.91518	down	--	--	Molecular Function: DNA binding (GO:0003677);; Molecular Function: transcription factor activity, sequence-specific DNA binding (GO:0003700);; Cellular Component: nucleus (GO:0005634);;	K09286|3.7e-18|ppp:112275627|K09286 EREBP-like factor | (RefSeq) uncharacterized protein LOC112275627	--	--	--	AP2 domain	Ethylene-responsive transcription factor WIN1 OS=Arabidopsis thaliana OX=3702 GN=WIN1 PE=2 SV=1	K	Transcription	PREDICTED: ethylene-responsive transcription factor WIN1-like isoform X2 [Gossypium hirsutum]	molecular function: binding (GO:0005488);; biological process: biological regulation (GO:0065007);; molecular function: nucleic acid binding transcription factor activity (GO:0001071);; cellular component: cell (GO:0005623);; cellular component: organelle (GO:0043226);; cellular component: cell part (GO:0044464)
Ghicr24_A07G127900	Ghicr24_A07G127900	2.69162	4.50805	3.99835	10.5304	12.8941	12.1396	0.000106132	-1.69532	down	[R]	General function prediction only	--	--	--	--	--	Fasciclin domain	Fasciclin-like arabinogalactan protein 12 OS=Arabidopsis thaliana OX=3702 GN=FLA12 PE=2 SV=2	G	Carbohydrate transport and metabolism	fasciclin-like arabinogalactan protein 12 precursor [Gossypium hirsutum]	--
Gossypium_hirsutum_newGene_2253	--	0.544311	0.298787	0.321549	0.883565	1.18492	1.38784	0.00882469	-1.575	down	--	--	Molecular Function: nucleic acid binding (GO:0003676);; Molecular Function: zinc ion binding (GO:0008270);;	K13356|4.67e-57|gab:108455063|K13356 alcohol-forming fatty acyl-CoA reductase [EC:1.2.1.84] | (RefSeq) alcohol-forming fatty acyl-CoA reductase-like	Cutin, suberine and wax biosynthesis (ko00073);; Peroxisome (ko04146)	--	--	Retrotransposon gag protein	--	L	Replication, recombination and repair	PREDICTED: uncharacterized protein LOC105775709 [Gossypium raimondii]	molecular function: binding (GO:0005488)
Ghicr24_D07G206200	Ghicr24_D07G206200	20.8114	20.1448	18.4781	63.7788	42.7855	65.1644	1.21107e-05	-1.50995	down	--	--	Cellular Component: cellular_component (GO:0005575);; Cellular Component: intracellular (GO:0005622);; Cellular Component: cell (GO:0005623);; Cellular Component: cytoplasm (GO:0005737);; Cellular Component: vacuole (GO:0005773);; Cellular Component: vacuolar membrane (GO:0005774);; Cellular Component: plasma membrane (GO:0005886);; Cellular Component: membrane (GO:0016020);; Cellular Component: …	--	--	--	--	Fasciclin domain	Fasciclin-like arabinogalactan protein 2 OS=Arabidopsis thaliana OX=3702 GN=FLA2 PE=2 SV=1	M	Cell wall/membrane/envelope biogenesis	fasciclin-like arabinogalactan protein 2 precursor [Gossypium hirsutum]	cellular component: cell (GO:0005623);; cellular component: cell part (GO:0044464);; cellular component: organelle (GO:0043226);; cellular component: membrane (GO:0016020);; cellular component: organelle part (GO:0044422);; cellular component: membrane part (GO:0044425)
Ghicr24_A02G014500	Ghicr24_A02G014500	4.83856	2.68345	3.10054	23.3	17.4363	15.9234	0.000421613	-2.48941	down	[T]	Signal transduction mechanisms	Molecular Function: calcium ion binding (GO:0005509);;	K13448|1.2e-66|gab:108475663|K13448 calcium-binding protein CML | (RefSeq) calmodulin-like protein 7	Plant-pathogen interaction (ko04626)	[T]	Signal transduction mechanisms	EF hand	Calmodulin-like protein 3 OS=Arabidopsis thaliana OX=3702 GN=CML3 PE=2 SV=1	DTZ	Cell cycle control, cell division, chromosome partitioning;; Signal transduction mechanisms;; Cytoskeleton	PREDICTED: calmodulin-like protein 7 [Gossypium raimondii]	molecular function: binding (GO:0005488)
Ghicr24_A10G033600	Ghicr24_A10G033600	4.3334	6.78358	5.58486	24.4441	16.4641	18.5999	0.000374929	-1.87091	down	[E]	Amino acid transport and metabolism	--	K23978|4.1e-141|ghi:107924924|K23978 isoamyl acetate esterase [EC:3.1.1.112] | (RefSeq) GDSL esterase/lipase At5g45920-like	--	[I]	Lipid transport and metabolism	GDSL-like Lipase/Acylhydrolase family	GDSL esterase/lipase At5g45920 OS=Arabidopsis thaliana OX=3702 GN=At5g45920 PE=2 SV=1	E	Amino acid transport and metabolism	hypothetical protein ES319_A10G033200v1 [Gossypium barbadense]	--
Ghicr24_D04G075100	Ghicr24_D04G075100	0.874584	1.04712	0.608531	6.30181	4.30966	3.95634	0.00445995	-2.54481	down	--	--	Biological Process: amino acid transmembrane transport (GO:0003333);; Molecular Function: amino acid transmembrane transporter activity (GO:0015171);; Cellular Component: integral component of membrane (GO:0016021);;	K14207|1.0e-113|vvi:100264342|K14207 solute carrier family 38 (sodium-coupled neutral amino acid transporter), member 2 | (RefSeq) sodium-coupled neutral amino acid transporter 5	--	[E]	Amino acid transport and metabolism	Transmembrane amino acid transporter protein	Amino acid transporter AVT6C OS=Arabidopsis thaliana OX=3702 GN=AVT6C PE=2 SV=1	E	Amino acid transport and metabolism	PREDICTED: putative sodium-coupled neutral amino acid transporter 7 [Gossypium hirsutum]	biological process: single-organism process (GO:0044699);; biological process: localization (GO:0051179);; molecular function: transporter activity (GO:0005215);; cellular component: membrane (GO:0016020);; cellular component: membrane part (GO:0044425)
Ghicr24_A05G270500	Ghicr24_A05G270500	8.52923	12.2356	9.82396	16.4073	25.9023	28.9126	0.00299761	-1.21921	down	[QV]	Secondary metabolites biosynthesis, transport and catabolism;; Defense mechanisms	Molecular Function: monooxygenase activity (GO:0004497);; Molecular Function: iron ion binding (GO:0005506);; Molecular Function: oxidoreductase activity, acting on paired donors, with incorporation or reduction of molecular oxygen (GO:0016705);; Molecular Function: heme binding (GO:0020037);;	K13260|1.5e-145|cann:107867206|K13260 isoflavone/4'-methoxyisoflavone 2'-hydroxylase [EC:1.14.14.90 1.14.14.89] | (RefSeq) isoflavone 2'-hydroxylase-like	Isoflavonoid biosynthesis (ko00943)	[Q]	Secondary metabolites biosynthesis, transport and catabolism	Cytochrome P450	Cytochrome P450 81Q32 OS=Catharanthus roseus OX=4058 GN=CYP81Q32 PE=2 SV=1	Q	Secondary metabolites biosynthesis, transport and catabolism	PREDICTED: cytochrome P450 81E8-like [Gossypium hirsutum]	biological process: metabolic process (GO:0008152);; biological process: single-organism process (GO:0044699);; molecular function: catalytic activity (GO:0003824);; molecular function: binding (GO:0005488)
Ghicr24_A01G191000	Ghicr24_A01G191000	0.647771	1.08797	0.967869	3.86534	2.52711	3.32549	0.00271949	-1.88973	down	--	--	Cellular Component: extracellular region (GO:0005576);; Cellular Component: plant-type cell wall (GO:0009505);; Cellular Component: plasmodesma (GO:0009506);; Biological Process: sexual reproduction (GO:0019953);;	K20628|6.9e-25|ppp:112294361|K20628 expansin | (RefSeq) expansin-B3-like	--	--	--	Expansin C-terminal domain	Expansin-like A2 OS=Arabidopsis thaliana OX=3702 GN=EXLA2 PE=2 SV=1	G	Carbohydrate transport and metabolism	PREDICTED: expansin-like A2 [Gossypium hirsutum]	cellular component: extracellular region (GO:0005576);; cellular component: cell (GO:0005623);; cellular component: cell part (GO:0044464);; cellular component: cell junction (GO:0030054);; biological process: reproduction (GO:0000003);; biological process: reproductive process (GO:0022414);; biological process: multi-organism process (GO:0051704)
Ghicr24_Contig02139G004200	Ghicr24_Contig02139G004200	0.153847	0.13855	0.161985	10.9869	10.1909	9.09769	8.55597e-10	-5.95797	down	--	--	--	--	--	--	--	--	--	--	--	--	--
Ghicr24_D01G188300	Ghicr24_D01G188300	0.343522	0.210056	0.376789	6.7403	4.67735	4.37353	1.9802e-08	-3.98657	down	[DPM]	Cell cycle control, cell division, chromosome partitioning;; Inorganic ion transport and metabolism;; Cell wall/membrane/envelope biogenesis	Molecular Function: ferroxidase activity (GO:0004322);; Molecular Function: copper ion binding (GO:0005507);; Cellular Component: plasma membrane (GO:0005886);; Biological Process: iron ion transport (GO:0006826);; Biological Process: iron ion homeostasis (GO:0055072);;	K19791|3.1e-200|oeu:111379234|K19791 iron transport multicopper oxidase | (RefSeq) L-ascorbate oxidase homolog	--	[Q]	Secondary metabolites biosynthesis, transport and catabolism	Multicopper oxidase	L-ascorbate oxidase homolog OS=Brassica napus OX=3708 GN=Bp10 PE=2 SV=1	Q	Secondary metabolites biosynthesis, transport and catabolism	PREDICTED: L-ascorbate oxidase homolog [Gossypium hirsutum]	biological process: metabolic process (GO:0008152);; biological process: single-organism process (GO:0044699);; molecular function: catalytic activity (GO:0003824);; molecular function: binding (GO:0005488);; cellular component: cell (GO:0005623);; cellular component: membrane (GO:0016020);; cellular component: cell part (GO:0044464);; biological process: localization (GO:0051179);; biological pr…
Ghicr24_Contig01044G000200	Ghicr24_Contig01044G000200	0.796165	0.690528	0.433465	3.90994	3.82644	4.02097	0.000754983	-2.65221	down	[J]	Translation, ribosomal structure and biogenesis	Biological Process: ribosomal small subunit assembly (GO:0000028);; Molecular Function: mRNA binding (GO:0003729);; Molecular Function: structural constituent of ribosome (GO:0003735);; Cellular Component: mitochondrial small ribosomal subunit (GO:0005763);; Cellular Component: ribosome (GO:0005840);; Biological Process: translation (GO:0006412);; Molecular Function: rRNA binding (GO:0019843);;	K02992|1.2e-77|gab:33134390|K02992 small subunit ribosomal protein S7 | (RefSeq) rps7, CEE71_mgp06; ribosomal protein S7	Ribosome (ko03010)	[J]	Translation, ribosomal structure and biogenesis	Ribosomal protein S7p/S5e	Ribosomal protein S7, mitochondrial OS=Arabidopsis thaliana OX=3702 GN=RPS7 PE=1 SV=1	J	Translation, ribosomal structure and biogenesis	ribosomal protein S7 [Gossypium hirsutum]	biological process: cellular process (GO:0009987);; biological process: cellular component organization or biogenesis (GO:0071840);; molecular function: binding (GO:0005488);; molecular function: structural molecule activity (GO:0005198);; cellular component: cell (GO:0005623);; cellular component: macromolecular complex (GO:0032991);; cellular component: organelle (GO:0043226);; cellular compone…
Ghicr24_A01G021900	Ghicr24_A01G021900	0.188111	0.215362	0.17365	1.38668	1.09694	1.30267	0.00587776	-2.74484	down	--	--	--	--	--	--	--	GRAM domain	GEM-like protein 5 OS=Arabidopsis thaliana OX=3702 GN=At5g13200 PE=1 SV=1	S	Function unknown	hypothetical protein E1A91_A01G023400v1 [Gossypium mustelinum]	--
Gossypium_hirsutum_newGene_6318	--	0.831872	0.991211	1.15415	6.06846	7.65583	7.11907	3.72374e-10	-2.81347	down	--	--	--	--	--	--	--	--	--	--	--	--	--
Ghicr24_A11G201500	Ghicr24_A11G201500	2.52075	3.72119	3.50972	13.1795	10.4911	12.2669	0.00112043	-1.88434	down	--	--	Molecular Function: calcium ion binding (GO:0005509);;	K13448|5.9e-109|gab:108482017|K13448 calcium-binding protein CML | (RefSeq) probable calcium-binding protein CML41	Plant-pathogen interaction (ko04626)	[T]	Signal transduction mechanisms	EF-hand domain pair	Probable calcium-binding protein CML41 OS=Arabidopsis thaliana OX=3702 GN=CML41 PE=2 SV=2	DTZ	Cell cycle control, cell division, chromosome partitioning;; Signal transduction mechanisms;; Cytoskeleton	PREDICTED: probable calcium-binding protein CML41 [Gossypium hirsutum]	molecular function: binding (GO:0005488)
Ghicr24_A02G005800	Ghicr24_A02G005800	78.139	43.2524	58.6957	173.885	108.689	142.899	0.00713927	-1.26116	down	[QR]	Secondary metabolites biosynthesis, transport and catabolism;; General function prediction only	Biological Process: response to oxidative stress (GO:0006979);; Molecular Function: 2-alkenal reductase [NAD(P)] activity (GO:0032440);;	K19825|3.0e-140|vvi:100256090|K19825 2-alkenal reductase (NADP+) [EC:1.3.1.102] | (RefSeq) NADP-dependent alkenal double bond reductase P2-like	--	[R]	General function prediction only	Zinc-binding dehydrogenase	NADP-dependent alkenal double bond reductase P2 OS=Arabidopsis thaliana OX=3702 GN=P2 PE=2 SV=2	S	Function unknown	PREDICTED: NADP-dependent alkenal double bond reductase P2-like [Gossypium hirsutum]	biological process: response to stimulus (GO:0050896);; biological process: metabolic process (GO:0008152);; biological process: single-organism process (GO:0044699);; molecular function: catalytic activity (GO:0003824)
Ghicr24_A10G226400	Ghicr24_A10G226400	2.12389	2.57418	1.90326	9.72289	6.18805	9.21631	0.00649388	-1.91572	down	--	--	Cellular Component: nucleus (GO:0005634);; Molecular Function: zinc ion binding (GO:0008270);; Molecular Function: sequence-specific DNA binding (GO:0043565);; Biological Process: positive regulation of transcription, DNA-templated (GO:0045893);;	K09184|1.7e-28|bvg:104896501|K09184 GATA-binding protein, other eukaryote | (RefSeq) hypothetical protein	--	[K]	Transcription	GATA zinc finger	GATA transcription factor 8 OS=Arabidopsis thaliana OX=3702 GN=GATA8 PE=1 SV=1	K	Transcription	hypothetical protein ES288_A10G249200v1 [Gossypium darwinii]	cellular component: cell (GO:0005623);; cellular component: organelle (GO:0043226);; cellular component: cell part (GO:0044464);; molecular function: binding (GO:0005488);; biological process: biological regulation (GO:0065007)
Ghicr24_Contig02139G003500	Ghicr24_Contig02139G003500	0.538595	0.808116	0.63555	2.43594	3.07453	4.18693	3.09455e-05	-2.12517	down	[C]	Energy production and conversion	Molecular Function: NADH dehydrogenase (ubiquinone) activity (GO:0008137);; Cellular Component: integral component of membrane (GO:0016021);;	K03936|4.1e-87|gab:33134419|K03936 NADH dehydrogenase (ubiquinone) Fe-S protein 3 [EC:7.1.1.2] | (RefSeq) nad9, CEE71_mgp37; NADH dehydrogenase subunit 9	Oxidative phosphorylation (ko00190)	--	--	Respiratory-chain NADH dehydrogenase, 30 Kd subunit	Uncharacterized tatC-like protein ymf16 OS=Arabidopsis thaliana OX=3702 GN=YMF16 PE=2 SV=2	S	Function unknown	hypothetical protein B456_001G166700 [Gossypium raimondii]	biological process: metabolic process (GO:0008152);; biological process: single-organism process (GO:0044699);; molecular function: catalytic activity (GO:0003824);; cellular component: membrane (GO:0016020);; cellular component: membrane part (GO:0044425)
Ghicr24_D10G059400	Ghicr24_D10G059400	1.83866	3.04631	2.84248	17.4045	14.6283	11.4194	0.000928061	-2.41653	down	--	--	Cellular Component: plasma membrane (GO:0005886);; Cellular Component: integral component of membrane (GO:0016021);;	K04077|1.0e-44|cpep:111806851|K04077 chaperonin GroEL | (RefSeq) chaperonin CPN60-like 2, mitochondrial	RNA degradation (ko03018)	--	--	Late embryogenesis abundant protein	NDR1/HIN1-like protein 13 OS=Arabidopsis thaliana OX=3702 GN=NHL13 PE=2 SV=1	S	Function unknown	PREDICTED: uncharacterized protein LOC105776468 [Gossypium raimondii]	cellular component: cell (GO:0005623);; cellular component: membrane (GO:0016020);; cellular component: cell part (GO:0044464);; cellular component: membrane part (GO:0044425)
Ghicr24_A03G116100	Ghicr24_A03G116100	0.291137	0.391443	0.412957	1.91721	2.38325	2.24289	0.00256269	-2.58675	down	[I]	Lipid transport and metabolism	Molecular Function: iron ion binding (GO:0005506);; Biological Process: lipid biosynthetic process (GO:0008610);; Cellular Component: integral component of membrane (GO:0016021);; Molecular Function: oxidoreductase activity (GO:0016491);;	K04713|1.6e-140|ghi:107886264|K04713 sphinganine C4-monooxygenase [EC:1.14.18.5] | (RefSeq) sphinganine C4-monooxygenase 2-like	Sphingolipid metabolism (ko00600)	[I]	Lipid transport and metabolism	Fatty acid hydroxylase superfamily	Sphinganine C4-monooxygenase 2 OS=Arabidopsis thaliana OX=3702 GN=SBH2 PE=1 SV=1	I	Lipid transport and metabolism	PREDICTED: sphinganine C4-monooxygenase 2-like [Gossypium hirsutum]	molecular function: binding (GO:0005488);; biological process: metabolic process (GO:0008152);; biological process: single-organism process (GO:0044699);; cellular component: membrane (GO:0016020);; cellular component: membrane part (GO:0044425);; molecular function: catalytic activity (GO:0003824)
Ghicr24_Contig02139G002500	Ghicr24_Contig02139G002500	0.134302	0.152796	0.135049	2.64958	1.59243	2.21264	2.0619e-08	-3.92671	down	--	--	--	--	--	--	--	--	--	--	--	hypothetical protein [Ombrophytum subterraneum]	--
Ghicr24_A02G038400	Ghicr24_A02G038400	29.3408	27.3374	28.7391	86.8221	105.386	99.4849	0.0001414	-1.73844	down	[O]	Posttranslational modification, protein turnover, chaperones	--	K13993|1.3e-97|gab:108475470|K13993 HSP20 family protein | (RefSeq) 17.6 kDa class I heat shock protein-like	Protein processing in endoplasmic reticulum (ko04141)	[O]	Posttranslational modification, protein turnover, chaperones	Hsp20/alpha crystallin family	22.7 kDa class IV heat shock protein OS=Pisum sativum OX=3888 GN=HSP22.7 PE=2 SV=1	O	Posttranslational modification, protein turnover, chaperones	hypothetical protein ES332_A02G040000v1 [Gossypium tomentosum]	--
Gossypium_hirsutum_newGene_4119	--	0.560019	0.521755	0.80887	2.86235	3.02888	3.06611	6.46751e-05	-2.284	down	--	--	--	--	--	--	--	--	--	--	--	--	--
Ghicr24_D09G152600	Ghicr24_D09G152600	3.99411	3.32466	4.25938	14.5079	12.9344	11.1138	0.000712599	-1.79178	down	[GI]	Carbohydrate transport and metabolism;; Lipid transport and metabolism	Cellular Component: integral component of membrane (GO:0016021);; Molecular Function: pectinesterase activity (GO:0030599);; Biological Process: cell wall modification (GO:0042545);; Molecular Function: aspartyl esterase activity (GO:0045330);; Biological Process: pectin catabolic process (GO:0045490);; Molecular Function: carboxylic ester hydrolase activity (GO:0052689);;	K01051|7.4e-82|pda:103717447|K01051 pectinesterase [EC:3.1.1.11] | (RefSeq) probable pectinesterase 53	Pentose and glucuronate interconversions (ko00040)	--	--	Pectinesterase	Probable pectinesterase 15 OS=Arabidopsis thaliana OX=3702 GN=PME15 PE=2 SV=1	G	Carbohydrate transport and metabolism	PREDICTED: probable pectinesterase 15 [Gossypium hirsutum]	cellular component: membrane (GO:0016020);; cellular component: membrane part (GO:0044425);; molecular function: catalytic activity (GO:0003824);; biological process: cellular process (GO:0009987);; biological process: cellular component organization or biogenesis (GO:0071840);; biological process: metabolic process (GO:0008152)
Ghicr24_A10G006200	Ghicr24_A10G006200	7.85621	10.2034	9.79809	39.6836	29.2134	30.4966	5.04949e-05	-1.84127	down	[M]	Cell wall/membrane/envelope biogenesis	Molecular Function: UDP-glucose 4-epimerase activity (GO:0003978);; Biological Process: galactose metabolic process (GO:0006012);;	K12448|1.9e-239|ghi:107925137|K12448 UDP-arabinose 4-epimerase [EC:5.1.3.5] | (RefSeq) probable UDP-arabinose 4-epimerase 3	Amino sugar and nucleotide sugar metabolism (ko00520)	[M]	Cell wall/membrane/envelope biogenesis	GDP-mannose 4,6 dehydratase	UDP-arabinose 4-epimerase 1 OS=Arabidopsis thaliana OX=3702 GN=MUR4 PE=1 SV=1	M	Cell wall/membrane/envelope biogenesis	hypothetical protein ES319_A10G006000v1 [Gossypium barbadense]	molecular function: catalytic activity (GO:0003824);; biological process: metabolic process (GO:0008152);; biological process: single-organism process (GO:0044699)
Ghicr24_A09G031700	Ghicr24_A09G031700	0.611337	0.372553	0.541945	7.07825	5.90178	4.14706	0.000116547	-3.44768	down	[P]	Inorganic ion transport and metabolism	Molecular Function: potassium ion transmembrane transporter activity (GO:0015079);; Cellular Component: integral component of membrane (GO:0016021);;	K03549|0.0e+00|gab:108487107|K03549 KUP system potassium uptake protein | (RefSeq) potassium transporter 8-like	--	--	--	K+ potassium transporter	Potassium transporter 8 OS=Arabidopsis thaliana OX=3702 GN=POT8 PE=2 SV=2	P	Inorganic ion transport and metabolism	hypothetical protein GOBAR_AA02564 [Gossypium barbadense]	biological process: localization (GO:0051179);; molecular function: transporter activity (GO:0005215);; cellular component: membrane (GO:0016020);; cellular component: membrane part (GO:0044425)
Ghicr24_D13G097500	Ghicr24_D13G097500	1.06262	1.27902	1.34873	10.06	8.91851	7.21625	0.00237003	-2.80089	down	--	--	--	--	--	--	--	PAR1 protein	--	S	Function unknown	PREDICTED: uncharacterized protein LOC107887137 [Gossypium hirsutum]	--
Ghicr24_A08G137500	Ghicr24_A08G137500	10.0035	14.2523	11.7302	30.7034	27.2638	32.0154	0.0016247	-1.3659	down	[QV]	Secondary metabolites biosynthesis, transport and catabolism;; Defense mechanisms	Molecular Function: monooxygenase activity (GO:0004497);; Molecular Function: iron ion binding (GO:0005506);; Cellular Component: integral component of membrane (GO:0016021);; Molecular Function: oxidoreductase activity, acting on paired donors, with incorporation or reduction of molecular oxygen (GO:0016705);; Molecular Function: heme binding (GO:0020037);;	K20619|1.2e-312|ghi:107920311|K20619 cytochrome P450 family 78 subfamily A | (RefSeq) cytochrome P450 78A9-like	--	[Q]	Secondary metabolites biosynthesis, transport and catabolism	Cytochrome P450	Cytochrome P450 78A9 OS=Arabidopsis thaliana OX=3702 GN=CYP78A9 PE=1 SV=1	Q	Secondary metabolites biosynthesis, transport and catabolism	hypothetical protein ES319_A08G134300v1 [Gossypium barbadense]	biological process: metabolic process (GO:0008152);; biological process: single-organism process (GO:0044699);; molecular function: catalytic activity (GO:0003824);; molecular function: binding (GO:0005488);; cellular component: membrane (GO:0016020);; cellular component: membrane part (GO:0044425)
Ghicr24_D09G017100	Ghicr24_D09G017100	0.479006	0.522904	0.591779	1.59328	2.18348	1.97187	0.000949031	-1.8808	down	[M]	Cell wall/membrane/envelope biogenesis	Molecular Function: protein kinase activity (GO:0004672);; Molecular Function: ATP binding (GO:0005524);; Molecular Function: polysaccharide binding (GO:0030247);;	K23544|3.3e-111|brp:103842861|K23544 serine incorporator 1/3 | (RefSeq) serine incorporator 3	--	--	--	Protein kinase domain	Wall-associated receptor kinase-like 3 OS=Arabidopsis thaliana OX=3702 GN=WAKL3 PE=2 SV=2	T	Signal transduction mechanisms	hypothetical protein B456_006G018800 [Gossypium raimondii]	biological process: metabolic process (GO:0008152);; biological process: cellular process (GO:0009987);; molecular function: catalytic activity (GO:0003824);; molecular function: binding (GO:0005488)
Ghicr24_D09G073800	Ghicr24_D09G073800	3.2079	5.94393	4.19649	11.1499	14.8236	16.4587	0.000256622	-1.60115	down	[G]	Carbohydrate transport and metabolism	Molecular Function: chitinase activity (GO:0004568);; Biological Process: carbohydrate metabolic process (GO:0005975);; Biological Process: chitin catabolic process (GO:0006032);; Biological Process: cell wall macromolecule catabolic process (GO:0016998);;	K20547|1.4e-51|thj:104824946|K20547 basic endochitinase B [EC:3.2.1.14] | (RefSeq) endochitinase CH25	Amino sugar and nucleotide sugar metabolism (ko00520);; MAPK signaling pathway - plant (ko04016)	[R]	General function prediction only	Chitinase class I	Chitinase-like protein 2 OS=Arabidopsis thaliana OX=3702 GN=CTL2 PE=2 SV=1	G	Carbohydrate transport and metabolism	hypothetical protein ES319_D09G074900v1 [Gossypium barbadense]	molecular function: catalytic activity (GO:0003824);; biological process: metabolic process (GO:0008152);; biological process: cellular process (GO:0009987)
Ghicr24_A11G050900	Ghicr24_A11G050900	0.780084	0.591332	0.800559	2.15305	2.43848	2.39352	0.00211892	-1.64704	down	[DPM]	Cell cycle control, cell division, chromosome partitioning;; Inorganic ion transport and metabolism;; Cell wall/membrane/envelope biogenesis	Molecular Function: copper ion binding (GO:0005507);; Molecular Function: oxidoreductase activity (GO:0016491);;	K19791|9.5e-263|gmx:100782355|K19791 iron transport multicopper oxidase | (RefSeq) L-ascorbate oxidase homolog	--	[Q]	Secondary metabolites biosynthesis, transport and catabolism	Multicopper oxidase	L-ascorbate oxidase homolog OS=Nicotiana tabacum OX=4097 PE=2 SV=1	Q	Secondary metabolites biosynthesis, transport and catabolism	hypothetical protein ES332_A11G054800v1 [Gossypium tomentosum]	molecular function: binding (GO:0005488);; molecular function: catalytic activity (GO:0003824)
Ghicr24_A09G002600	Ghicr24_A09G002600	0.498067	0.392289	0.472251	6.78865	5.43647	4.75648	0.00128277	-3.65229	down	[T]	Signal transduction mechanisms	Molecular Function: protein serine/threonine phosphatase activity (GO:0004722);;	K14803|6.4e-63|zju:107417850|K14803 protein phosphatase PTC2/3 [EC:3.1.3.16] | (RefSeq) probable protein phosphatase 2C 28 isoform X1	--	[T]	Signal transduction mechanisms	Protein phosphatase 2C	Probable protein phosphatase 2C 28 OS=Arabidopsis thaliana OX=3702 GN=At2g34740 PE=2 SV=2	T	Signal transduction mechanisms	hypothetical protein E1A91_A09G001900v1 [Gossypium mustelinum]	biological process: metabolic process (GO:0008152);; biological process: cellular process (GO:0009987);; molecular function: catalytic activity (GO:0003824)
Ghicr24_D09G039900	Ghicr24_D09G039900	1.66537	1.67108	1.31079	3.09219	4.37344	4.88086	0.00470031	-1.45816	down	[I]	Lipid transport and metabolism	Biological Process: lipid catabolic process (GO:0016042);; Molecular Function: hydrolase activity, acting on ester bonds (GO:0016788);;	K01052|4.7e-193|tcc:18600988|K01052 lysosomal acid lipase/cholesteryl ester hydrolase [EC:3.1.1.13] | (RefSeq) triacylglycerol lipase 2	Steroid biosynthesis (ko00100)	[I]	Lipid transport and metabolism	Partial alpha/beta-hydrolase lipase region	Triacylglycerol lipase 2 OS=Arabidopsis thaliana OX=3702 GN=LIP2 PE=2 SV=1	S	Function unknown	hypothetical protein ES332_D09G043500v1 [Gossypium tomentosum]	biological process: metabolic process (GO:0008152);; biological process: single-organism process (GO:0044699);; molecular function: catalytic activity (GO:0003824)
Ghicr24_D05G170600	Ghicr24_D05G170600	1.63939	1.73236	1.93074	8.02784	7.90091	7.67303	0.00221239	-2.10995	down	--	--	Cellular Component: Golgi membrane (GO:0000139);; Biological Process: protein glycosylation (GO:0006486);; Cellular Component: integral component of membrane (GO:0016021);; Molecular Function: transferase activity, transferring glycosyl groups (GO:0016757);;	K20855|5.5e-178|ghi:107905924|K20855 beta-1,3-galactosyltransferase 1/2/3/4/5/7/8 [EC:2.4.1.-] | (RefSeq) probable beta-1,3-galactosyltransferase 1 isoform X1	--	[G]	Carbohydrate transport and metabolism	Galactosyltransferase	Probable beta-1,3-galactosyltransferase 2 OS=Arabidopsis thaliana OX=3702 GN=B3GALT2 PE=2 SV=1	S	Function unknown	hypothetical protein ES288_D05G189400v1 [Gossypium darwinii]	cellular component: cell (GO:0005623);; cellular component: membrane (GO:0016020);; cellular component: organelle (GO:0043226);; cellular component: organelle part (GO:0044422);; cellular component: cell part (GO:0044464);; biological process: metabolic process (GO:0008152);; biological process: cellular process (GO:0009987);; biological process: single-organism process (GO:0044699);; cellular co…
Ghicr24_A08G066800	Ghicr24_A08G066800	2.77879	3.26575	2.44087	6.58635	5.63544	9.34218	0.00367679	-1.3321	down	--	--	Molecular Function: ATP binding (GO:0005524);; Molecular Function: kinase activity (GO:0016301);; Molecular Function: ligase activity (GO:0016874);;	--	--	--	--	Zeta toxin	Calmodulin calcium-dependent NAD kinase OS=Arabidopsis thaliana OX=3702 GN=NADKC PE=1 SV=1	S	Function unknown	PREDICTED: uncharacterized protein LOC107894145 isoform X1 [Gossypium hirsutum]	molecular function: binding (GO:0005488);; molecular function: catalytic activity (GO:0003824)
Ghicr24_D12G259700	Ghicr24_D12G259700	0.241797	0.413211	0.39578	1.05181	1.65236	1.41681	0.00553132	-1.94859	down	--	--	Molecular Function: manganese ion transmembrane transporter activity (GO:0005384);; Cellular Component: integral component of membrane (GO:0016021);; Biological Process: cellular manganese ion homeostasis (GO:0030026);;	--	--	--	--	--	Membrane protein of ER body-like protein OS=Arabidopsis thaliana OX=3702 GN=MEBL PE=2 SV=1	S	Function unknown	hypothetical protein ES332_D12G286900v1 [Gossypium tomentosum]	biological process: localization (GO:0051179);; molecular function: transporter activity (GO:0005215);; cellular component: membrane (GO:0016020);; cellular component: membrane part (GO:0044425);; biological process: cellular process (GO:0009987);; biological process: single-organism process (GO:0044699);; biological process: biological regulation (GO:0065007)
Ghicr24_D01G241000	Ghicr24_D01G241000	9.7169	12.7586	10.7244	18.2039	25.0393	21.5708	0.00891904	-1.01564	down	[P]	Inorganic ion transport and metabolism	Biological Process: cellular calcium ion homeostasis (GO:0006874);; Cellular Component: plant-type vacuole membrane (GO:0009705);; Molecular Function: calcium:proton antiporter activity (GO:0015369);; Cellular Component: integral component of membrane (GO:0016021);; Biological Process: calcium ion transmembrane transport (GO:0070588);;	K07300|1.8e-243|ghi:107891549|K07300 Ca2+:H+ antiporter | (RefSeq) vacuolar cation/proton exchanger 3-like	--	[P]	Inorganic ion transport and metabolism	Sodium/calcium exchanger protein	Vacuolar cation/proton exchanger 3 OS=Arabidopsis thaliana OX=3702 GN=CAX3 PE=1 SV=1	P	Inorganic ion transport and metabolism	PREDICTED: vacuolar cation/proton exchanger 3-like [Gossypium hirsutum]	biological process: cellular process (GO:0009987);; biological process: single-organism process (GO:0044699);; biological process: biological regulation (GO:0065007);; cellular component: cell (GO:0005623);; cellular component: membrane (GO:0016020);; cellular component: organelle (GO:0043226);; cellular component: organelle part (GO:0044422);; cellular component: cell part (GO:0044464);; biologi…
Ghicr24_Contig01107G000300	Ghicr24_Contig01107G000300	0.207272	0.245945	0.281768	2.16706	1.60149	1.96762	3.48852e-07	-2.94509	down	[C]	Energy production and conversion	Molecular Function: ATP binding (GO:0005524);; Cellular Component: plasma membrane (GO:0005886);; Biological Process: ATP synthesis coupled proton transport (GO:0015986);; Cellular Component: integral component of membrane (GO:0016021);; Molecular Function: ADP binding (GO:0043531);; Cellular Component: proton-transporting ATP synthase complex, catalytic core F(1) (GO:0045261);; Molecular Functio…	K02132|0.0e+00|ghi:107894111|K02132 F-type H+-transporting ATPase subunit alpha | (RefSeq) ATP synthase subunit alpha, mitochondrial-like	Oxidative phosphorylation (ko00190)	[C]	Energy production and conversion	ATP synthase alpha/beta family, nucleotide-binding domain	ATP synthase subunit alpha, mitochondrial OS=Helianthus annuus OX=4232 GN=ATPA PE=3 SV=1	C	Energy production and conversion	PREDICTED: ATP synthase subunit alpha, mitochondrial-like [Gossypium hirsutum]	molecular function: binding (GO:0005488);; cellular component: cell (GO:0005623);; cellular component: membrane (GO:0016020);; cellular component: cell part (GO:0044464);; biological process: metabolic process (GO:0008152);; biological process: cellular process (GO:0009987);; biological process: single-organism process (GO:0044699);; biological process: localization (GO:0051179);; cellular compon…
Ghicr24_Contig00957G000300	Ghicr24_Contig00957G000300	0.211902	0.185319	0.250132	4.42867	3.45594	4.09769	8.55419e-19	-4.21789	down	--	--	--	--	--	--	--	--	--	--	--	hypothetical protein B456_001G165500 [Gossypium raimondii]	--
Ghicr24_D05G370900	Ghicr24_D05G370900	0.533685	0.743529	0.473265	1.47069	3.27938	2.75558	0.00495791	-2.16584	down	[IR]	Lipid transport and metabolism;; General function prediction only	Cellular Component: integral component of membrane (GO:0016021);; Molecular Function: hydrolase activity, acting on ester bonds (GO:0016788);;	K01206|2.1e-41|aly:9323213|K01206 alpha-L-fucosidase [EC:3.2.1.51] | (RefSeq) alpha-L-fucosidase 3	Other glycan degradation (ko00511)	--	--	GDSL-like Lipase/Acylhydrolase	GDSL esterase/lipase At1g28570 OS=Arabidopsis thaliana OX=3702 GN=At1g28570 PE=3 SV=1	S	Function unknown	hypothetical protein ES319_D05G410500v1 [Gossypium barbadense]	cellular component: membrane (GO:0016020);; cellular component: membrane part (GO:0044425);; molecular function: catalytic activity (GO:0003824)
Ghicr24_A11G114000	Ghicr24_A11G114000	1.61431	1.33513	1.16164	4.18509	3.80046	5.14992	0.000691025	-1.62116	down	--	--	Molecular Function: protein dimerization activity (GO:0046983);;	K12126|0.0e+00|ghi:107922999|K12126 phytochrome-interacting factor 3 | (RefSeq) uncharacterized protein LOC107922999	Plant hormone signal transduction (ko04075);; Circadian rhythm - plant (ko04712)	--	--	Helix-loop-helix DNA-binding domain	Transcription factor PHYTOCHROME INTERACTING FACTOR-LIKE 15 OS=Oryza sativa subsp. japonica OX=39947 GN=PIL15 PE=1 SV=2	--	--	PREDICTED: uncharacterized protein LOC107922999 [Gossypium hirsutum]	molecular function: binding (GO:0005488)
Ghicr24_A13G098700	Ghicr24_A13G098700	0.907273	1.08731	1.15264	11.2808	9.60183	6.68417	0.000553573	-3.14916	down	--	--	Biological Process: polysaccharide biosynthetic process (GO:0000271);; Molecular Function: molecular_function (GO:0003674);; Molecular Function: catalytic activity (GO:0003824);; Cellular Component: cellular_component (GO:0005575);; Cellular Component: intracellular (GO:0005622);; Cellular Component: cell (GO:0005623);; Cellular Component: cytoplasm (GO:0005737);; Cellular Component: Golgi appara…	K23877|4.0e-38|thj:104822059|K23877 xyloglucan O-acetyltransferase | (RefSeq) protein ALTERED XYLOGLUCAN 4-like	--	--	--	GDSL/SGNH-like Acyl-Esterase family found in Pmr5 and Cas1p	Protein trichome birefringence-like 3 OS=Arabidopsis thaliana OX=3702 GN=TBL3 PE=2 SV=1	S	Function unknown	hypothetical protein ES288_A13G098600v1 [Gossypium darwinii]	biological process: metabolic process (GO:0008152);; biological process: single-organism process (GO:0044699);; molecular function: catalytic activity (GO:0003824);; cellular component: cell (GO:0005623);; cellular component: cell part (GO:0044464);; cellular component: organelle (GO:0043226);; cellular component: membrane (GO:0016020);; biological process: cellular process (GO:0009987);; biologi…
Ghicr24_A02G056000	Ghicr24_A02G056000	269.111	151.973	215.938	358.772	520.078	476.823	0.0013584	-1.07136	down	--	--	Molecular Function: molecular_function (GO:0003674);; Molecular Function: receptor binding (GO:0005102);; Molecular Function: hormone activity (GO:0005179);; Molecular Function: binding (GO:0005488);; Molecular Function: protein binding (GO:0005515);; Cellular Component: cellular_component (GO:0005575);; Cellular Component: extracellular region (GO:0005576);; Cellular Component: cell wall (GO:000…	--	--	--	--	Rapid ALkalinization Factor (RALF)	Protein RALF-like 33 OS=Arabidopsis thaliana OX=3702 GN=RALFL33 PE=2 SV=1	S	Function unknown	hypothetical protein ES319_A02G052900v1 [Gossypium barbadense]	molecular function: binding (GO:0005488);; cellular component: extracellular region (GO:0005576);; cellular component: cell (GO:0005623);; cellular component: cell part (GO:0044464);; cellular component: cell junction (GO:0030054);; biological process: cellular process (GO:0009987);; biological process: biological regulation (GO:0065007);; biological process: signaling (GO:0023052);; biological p…
Ghicr24_A11G154200	Ghicr24_A11G154200	3.15204	2.50129	2.98316	6.43003	4.8061	6.8321	0.00396632	-1.01872	down	--	--	--	--	--	--	--	Protein of unknown function, DUF538	--	S	Function unknown	PREDICTED: uncharacterized protein LOC107924473 [Gossypium hirsutum]	--
Ghicr24_A12G001800	Ghicr24_A12G001800	1.40758	1.72099	1.13341	5.58885	4.16835	6.49252	0.000521658	-1.91649	down	[T]	Signal transduction mechanisms	Molecular Function: voltage-gated chloride channel activity (GO:0005247);; Cellular Component: integral component of membrane (GO:0016021);;	K05016|0.0e+00|gab:108477186|K05016 chloride channel 7 | (RefSeq) chloride channel protein CLC-c-like	--	[P]	Inorganic ion transport and metabolism	Voltage gated chloride channel	Chloride channel protein CLC-c OS=Arabidopsis thaliana OX=3702 GN=CLC-C PE=1 SV=1	P	Inorganic ion transport and metabolism	hypothetical protein ES319_A12G001300v1 [Gossypium barbadense]	biological process: localization (GO:0051179);; biological process: biological regulation (GO:0065007);; molecular function: transporter activity (GO:0005215);; cellular component: membrane (GO:0016020);; cellular component: membrane part (GO:0044425)
Ghicr24_A03G027500	Ghicr24_A03G027500	0.381729	0.477321	0.511063	2.79846	1.8006	2.39741	0.00384486	-2.34529	down	--	--	Molecular Function: DNA binding (GO:0003677);; Cellular Component: nucleus (GO:0005634);; Biological Process: regulation of transcription, DNA-templated (GO:0006355);;	--	--	[K]	Transcription	Associated with HOX	Homeobox protein BEL1 homolog OS=Arabidopsis thaliana OX=3702 GN=BEL1 PE=1 SV=2	K	Transcription	hypothetical protein ES332_A03G032300v1 [Gossypium tomentosum]	molecular function: binding (GO:0005488);; cellular component: cell (GO:0005623);; cellular component: organelle (GO:0043226);; cellular component: cell part (GO:0044464);; biological process: biological regulation (GO:0065007)
Ghicr24_Contig02139G000900	Ghicr24_Contig02139G000900	0.526482	0.672606	0.503185	1.75781	2.1444	2.8368	0.00144845	-1.9961	down	[CO]	Energy production and conversion;; Posttranslational modification, protein turnover, chaperones	Cellular Component: mitochondrion (GO:0005739);; Molecular Function: heme transporter activity (GO:0015232);; Cellular Component: integral component of membrane (GO:0016021);; Biological Process: cytochrome complex assembly (GO:0017004);; Molecular Function: heme binding (GO:0020037);;	--	--	--	--	Cytochrome C assembly protein	Probable cytochrome c biosynthesis protein OS=Daucus carota OX=4039 PE=2 SV=1	O	Posttranslational modification, protein turnover, chaperones	cytochrome c biogenesis FN [Gossypium hirsutum]	cellular component: cell (GO:0005623);; cellular component: organelle (GO:0043226);; cellular component: cell part (GO:0044464);; biological process: single-organism process (GO:0044699);; biological process: localization (GO:0051179);; molecular function: transporter activity (GO:0005215);; cellular component: membrane (GO:0016020);; cellular component: membrane part (GO:0044425);; biological pr…
Ghicr24_A11G114900	Ghicr24_A11G114900	72.9212	94.0699	82.3757	205.663	134.199	185.896	0.00192794	-1.05225	down	[G]	Carbohydrate transport and metabolism	Molecular Function: hydrolase activity, hydrolyzing O-glycosyl compounds (GO:0004553);; Biological Process: carbohydrate metabolic process (GO:0005975);;	K19355|2.6e-244|ghi:107922736|K19355 mannan endo-1,4-beta-mannosidase [EC:3.2.1.78] | (RefSeq) mannan endo-1,4-beta-mannosidase 4-like	Fructose and mannose metabolism (ko00051)	--	--	Cellulase (glycosyl hydrolase family 5)	Mannan endo-1,4-beta-mannosidase 7 OS=Arabidopsis thaliana OX=3702 GN=MAN7 PE=2 SV=1	G	Carbohydrate transport and metabolism	PREDICTED: mannan endo-1,4-beta-mannosidase 4-like [Gossypium hirsutum]	molecular function: catalytic activity (GO:0003824);; biological process: metabolic process (GO:0008152)
Ghicr24_A11G037200	Ghicr24_A11G037200	3.63972	2.40608	2.44159	6.38096	7.35872	9.12769	0.00406036	-1.4988	down	--	--	Cellular Component: integral component of membrane (GO:0016021);;	--	--	--	--	--	--	S	Function unknown	hypothetical protein ES319_A11G037700v1 [Gossypium barbadense]	cellular component: membrane (GO:0016020);; cellular component: membrane part (GO:0044425)
Ghicr24_D06G235100	Ghicr24_D06G235100	0.108674	0.31507	0.244152	0.793014	0.845958	0.908275	0.0036715	-1.93125	down	--	--	Molecular Function: DNA binding (GO:0003677);; Molecular Function: transcription factor activity, sequence-specific DNA binding (GO:0003700);; Cellular Component: nucleus (GO:0005634);;	K09286|8.5e-128|gra:105772819|K09286 EREBP-like factor | (RefSeq) ethylene-responsive transcription factor 4-like	--	--	--	AP2 domain	Ethylene-responsive transcription factor 4 OS=Nicotiana sylvestris OX=4096 GN=ERF4 PE=2 SV=1	K	Transcription	hypothetical protein ES332_D06G262400v1 [Gossypium tomentosum]	molecular function: binding (GO:0005488);; biological process: biological regulation (GO:0065007);; molecular function: nucleic acid binding transcription factor activity (GO:0001071);; cellular component: cell (GO:0005623);; cellular component: organelle (GO:0043226);; cellular component: cell part (GO:0044464)
Ghicr24_D11G088900	Ghicr24_D11G088900	1.1221	1.78046	1.66564	4.47644	7.47304	6.20125	0.00373919	-1.90404	down	--	--	--	K03363|4.0e-07|mtr:MTR_7g055590|K03363 cell division cycle 20, cofactor of APC complex | (RefSeq) transducin family protein/WD-40 repeat protein	Ubiquitin mediated proteolysis (ko04120)	--	--	--	--	S	Function unknown	PREDICTED: uncharacterized protein LOC107910892 [Gossypium hirsutum]	--
Ghicr24_D10G062300	Ghicr24_D10G062300	40.4197	26.8704	31.0446	70.2925	69.0955	77.1507	0.00135452	-1.1748	down	--	--	Molecular Function: phosphatase activity (GO:0016791);; Molecular Function: metal ion binding (GO:0046872);;	K13248|1.5e-160|ghi:107916354|K13248 pyridoxal phosphate phosphatase PHOSPHO2 [EC:3.1.3.74] | (RefSeq) inorganic pyrophosphatase 1	Vitamin B6 metabolism (ko00750)	[R]	General function prediction only	Putative Phosphatase	Inorganic pyrophosphatase 2 OS=Arabidopsis thaliana OX=3702 GN=At1g17710 PE=2 SV=1	S	Function unknown	hypothetical protein ES332_D10G071200v1 [Gossypium tomentosum]	molecular function: catalytic activity (GO:0003824);; molecular function: binding (GO:0005488)
Ghicr24_D10G053000	Ghicr24_D10G053000	0.306372	0.421244	0.436827	1.27322	1.05763	1.22361	0.00853968	-1.67228	down	--	--	--	--	--	--	--	Plant protein of unknown function (DUF936)	--	S	Function unknown	hypothetical protein ES332_D10G060600v1 [Gossypium tomentosum]	--
Ghicr24_A13G187300	Ghicr24_A13G187300	0.174611	0.22919	0.219948	1.95646	2.00633	2.06814	1.21218e-08	-3.29982	down	[J]	Translation, ribosomal structure and biogenesis	Biological Process: ribosomal small subunit assembly (GO:0000028);; Molecular Function: mRNA binding (GO:0003729);; Molecular Function: structural constituent of ribosome (GO:0003735);; Cellular Component: mitochondrial small ribosomal subunit (GO:0005763);; Cellular Component: ribosome (GO:0005840);; Biological Process: translation (GO:0006412);; Molecular Function: rRNA binding (GO:0019843);;	K02992|5.2e-78|ghi:107893135|K02992 small subunit ribosomal protein S7 | (RefSeq) ribosomal protein S7, mitochondrial	Ribosome (ko03010)	[J]	Translation, ribosomal structure and biogenesis	Ribosomal protein S7p/S5e	Ribosomal protein S7, mitochondrial OS=Arabidopsis thaliana OX=3702 GN=RPS7 PE=1 SV=1	J	Translation, ribosomal structure and biogenesis	PREDICTED: ribosomal protein S7, mitochondrial [Gossypium hirsutum]	biological process: cellular process (GO:0009987);; biological process: cellular component organization or biogenesis (GO:0071840);; molecular function: binding (GO:0005488);; molecular function: structural molecule activity (GO:0005198);; cellular component: cell (GO:0005623);; cellular component: macromolecular complex (GO:0032991);; cellular component: organelle (GO:0043226);; cellular compone…
Ghicr24_D07G122400	Ghicr24_D07G122400	1.57088	1.74752	1.9006	7.3036	11.6819	9.8424	6.88881e-07	-2.49651	down	[R]	General function prediction only	Cellular Component: plasma membrane (GO:0005886);; Biological Process: cell adhesion (GO:0007155);; Biological Process: plant-type secondary cell wall biogenesis (GO:0009834);;	--	--	--	--	Fasciclin domain	Fasciclin-like arabinogalactan protein 12 OS=Arabidopsis thaliana OX=3702 GN=FLA12 PE=2 SV=2	M	Cell wall/membrane/envelope biogenesis	fasciclin-like arabinogalactan protein 12 precursor [Gossypium hirsutum]	cellular component: cell (GO:0005623);; cellular component: membrane (GO:0016020);; cellular component: cell part (GO:0044464);; biological process: biological adhesion (GO:0022610);; biological process: cellular process (GO:0009987);; biological process: cellular component organization or biogenesis (GO:0071840)
Ghicr24_A01G028500	Ghicr24_A01G028500	8.40716	5.46206	5.42681	19.9253	25.8498	21.6019	0.000435942	-1.81875	down	--	--	Cellular Component: integral component of membrane (GO:0016021);;	K19038|4.0e-26|nnu:104613160|K19038 E3 ubiquitin-protein ligase ATL41 [EC:2.3.2.27] | (RefSeq) E3 ubiquitin-protein ligase ATL41-like	--	[O]	Posttranslational modification, protein turnover, chaperones	Ring finger domain	RING-H2 finger protein ATL2 OS=Arabidopsis thaliana OX=3702 GN=ATL2 PE=2 SV=2	O	Posttranslational modification, protein turnover, chaperones	hypothetical protein ES332_A01G037700v1 [Gossypium tomentosum]	cellular component: membrane (GO:0016020);; cellular component: membrane part (GO:0044425)
Ghicr24_A05G175400	Ghicr24_A05G175400	0.518557	0.523129	0.414253	2.2673	2.57295	3.52223	3.72419e-05	-2.51828	down	--	--	--	K20855|4.8e-11|pavi:110763119|K20855 beta-1,3-galactosyltransferase 1/2/3/4/5/7/8 [EC:2.4.1.-] | (RefSeq) probable beta-1,3-galactosyltransferase 2	--	--	--	Senescence regulator	--	S	Function unknown	PREDICTED: uncharacterized protein LOC107958268 [Gossypium hirsutum]	--
Ghicr24_A09G063600	Ghicr24_A09G063600	0.641308	0.465939	0.651273	2.4299	1.54431	1.99826	0.00488976	-1.74653	down	--	--	Cellular Component: integral component of membrane (GO:0016021);;	--	--	--	--	Peptidase M50B-like	--	S	Function unknown	PREDICTED: uncharacterized protein LOC108454801 isoform X1 [Gossypium arboreum]	cellular component: membrane (GO:0016020);; cellular component: membrane part (GO:0044425)
Ghicr24_A05G276300	Ghicr24_A05G276300	2.39855	2.68429	2.89755	13.2857	12.6981	10.425	0.00277682	-2.1957	down	[H]	Coenzyme transport and metabolism	Molecular Function: methyltransferase activity (GO:0008168);;	K00559|2.3e-07|cme:CYME_CMP275C|K00559 sterol 24-C-methyltransferase [EC:2.1.1.41] | (RefSeq) probable 24-sterol C-methyltransferase	Steroid biosynthesis (ko00100)	--	--	Methyltransferase domain	Uncharacterized methyltransferase At1g78140, chloroplastic OS=Arabidopsis thaliana OX=3702 GN=At1g78140 PE=1 SV=1	H	Coenzyme transport and metabolism	hypothetical protein ES319_A05G278900v1 [Gossypium barbadense]	molecular function: catalytic activity (GO:0003824)
Ghicr24_A06G232400	Ghicr24_A06G232400	11.1108	19.0963	15.0927	43.908	28.0919	39.1209	0.004435	-1.21882	down	[S]	Function unknown	Cellular Component: integral component of membrane (GO:0016021);;	--	--	--	--	Protein of unknown function, DUF599	--	S	Function unknown	PREDICTED: uncharacterized protein LOC107943297 [Gossypium hirsutum]	cellular component: membrane (GO:0016020);; cellular component: membrane part (GO:0044425)
Ghicr24_D06G141800	Ghicr24_D06G141800	4.94144	6.80903	6.66472	22.5578	14.9436	18.5607	1.58364e-05	-1.69979	down	--	--	--	--	--	--	--	--	--	S	Function unknown	PREDICTED: uncharacterized protein LOC107900623 [Gossypium hirsutum]	--
Ghicr24_A10G122000	Ghicr24_A10G122000	2.24474	3.48929	3.26543	12.9076	13.5723	8.17609	0.00986701	-1.98242	down	--	--	--	K21596|4.2e-37|sind:105176456|K21596 calmodulin-binding transcription activator | (RefSeq) protein WVD2-like 2 isoform X1	--	--	--	Targeting protein for Xklp2 (TPX2) domain	Protein WVD2-like 3 OS=Arabidopsis thaliana OX=3702 GN=WDL3 PE=1 SV=1	S	Function unknown	hypothetical protein ES319_A10G123200v1 [Gossypium barbadense]	--
Ghicr24_D06G234000	Ghicr24_D06G234000	1.01488	0.793976	1.04772	3.77305	2.68592	3.22573	0.000244182	-1.75152	down	[G]	Carbohydrate transport and metabolism	Molecular Function: UDP-glycosyltransferase activity (GO:0008194);; Cellular Component: intracellular membrane-bounded organelle (GO:0043231);;	K22794|4.6e-274|ghi:107960223|K22794 flavonol-3-O-glucoside/galactoside glucosyltransferase [EC:2.4.1.239 2.4.1.-] | (RefSeq) anthocyanidin 3-O-glucoside 2''-O-glucosyltransferase-like	Flavone and flavonol biosynthesis (ko00944)	[GC]	Carbohydrate transport and metabolism;; Energy production and conversion	UDP-glucoronosyl and UDP-glucosyl transferase	Cyanidin 3-O-galactoside 2''-O-xylosyltransferase FGGT1 OS=Actinidia chinensis var. chinensis OX=1590841 GN=F3GGT1 PE=1 SV=2	S	Function unknown	PREDICTED: anthocyanidin 3-O-glucoside 2''-O-glucosyltransferase-like [Gossypium hirsutum]	molecular function: catalytic activity (GO:0003824);; cellular component: cell (GO:0005623);; cellular component: organelle (GO:0043226);; cellular component: cell part (GO:0044464)
Ghicr24_A03G204300	Ghicr24_A03G204300	4.38817	3.93075	4.72589	36.6874	29.2405	24.2054	1.80992e-06	-2.70051	down	--	--	--	--	--	--	--	--	--	--	--	hypothetical protein ES332_A03G211700v1 [Gossypium tomentosum]	--
Ghicr24_A11G064100	Ghicr24_A11G064100	12.1304	19.1052	14.6738	36.4789	32.8337	39.2754	0.00311072	-1.21196	down	[J]	Translation, ribosomal structure and biogenesis	Molecular Function: hydrolase activity (GO:0016787);;	K02433|1.6e-39|apro:F751_6020|K02433 aspartyl-tRNA(Asn)/glutamyl-tRNA(Gln) amidotransferase subunit A [EC:6.3.5.6 6.3.5.7] | (RefSeq) Glutamyl-tRNA(Gln) amidotransferase subunit A	Aminoacyl-tRNA biosynthesis (ko00970)	[J]	Translation, ribosomal structure and biogenesis	Amidase	Fatty acid amide hydrolase OS=Arabidopsis thaliana OX=3702 GN=FAAH PE=1 SV=1	J	Translation, ribosomal structure and biogenesis	PREDICTED: fatty acid amide hydrolase-like isoform X2 [Gossypium hirsutum]	molecular function: catalytic activity (GO:0003824)
Ghicr24_D12G009900	Ghicr24_D12G009900	0.829164	0.748592	0.917132	3.40988	3.2483	3.32414	1.05817e-06	-2.08288	down	[T]	Signal transduction mechanisms	Molecular Function: calcium ion binding (GO:0005509);; Molecular Function: calmodulin binding (GO:0005516);; Molecular Function: ATP binding (GO:0005524);; Cellular Component: nucleus (GO:0005634);; Cellular Component: cytoplasm (GO:0005737);; Molecular Function: calcium-dependent protein serine/threonine kinase activity (GO:0009931);; Biological Process: peptidyl-serine phosphorylation (GO:00181…	K13412|4.2e-301|ghi:107929338|K13412 calcium-dependent protein kinase [EC:2.7.11.1] | (RefSeq) calcium-dependent protein kinase 26-like	Plant-pathogen interaction (ko04626)	[T]	Signal transduction mechanisms	Protein kinase domain	Calcium-dependent protein kinase 4 OS=Solanum tuberosum OX=4113 GN=CPK4 PE=2 SV=1	T	Signal transduction mechanisms	PREDICTED: calcium-dependent protein kinase 26-like [Gossypium hirsutum]	molecular function: binding (GO:0005488);; cellular component: cell (GO:0005623);; cellular component: organelle (GO:0043226);; cellular component: cell part (GO:0044464);; biological process: metabolic process (GO:0008152);; biological process: cellular process (GO:0009987);; molecular function: catalytic activity (GO:0003824);; biological process: signaling (GO:0023052);; biological process: si…
Ghicr24_D05G151900	Ghicr24_D05G151900	10.9744	15.3054	14.8738	38.1458	51.8401	39.548	9.05193e-06	-1.69241	down	[IR]	Lipid transport and metabolism;; General function prediction only	Molecular Function: hydrolase activity, acting on ester bonds (GO:0016788);;	K00679|1.5e-54|cic:CICLE_v10027727mg|K00679 phospholipid:diacylglycerol acyltransferase [EC:2.3.1.158] | (RefSeq) hypothetical protein	Glycerolipid metabolism (ko00561)	--	--	GDSL-like Lipase/Acylhydrolase	GDSL esterase/lipase At1g29670 OS=Arabidopsis thaliana OX=3702 GN=At1g29670 PE=2 SV=1	S	Function unknown	PREDICTED: GDSL esterase/lipase At1g29670-like [Gossypium hirsutum]	molecular function: catalytic activity (GO:0003824)
Ghicr24_A02G047600	Ghicr24_A02G047600	0	0	0	5.14523	5.23376	5.16223	1.48076e-11	-10.3041	down	--	--	--	--	--	--	--	--	--	--	--	--	--
Ghicr24_A13G264500	Ghicr24_A13G264500	3.53393	4.17706	4.38241	47.9111	36.5548	31.8812	0.00777848	-3.29508	down	--	--	Cellular Component: cell wall (GO:0005618);; Molecular Function: manganese ion binding (GO:0030145);; Molecular Function: nutrient reservoir activity (GO:0045735);; Cellular Component: apoplast (GO:0048046);;	--	--	--	--	Cupin	Germin-like protein subfamily 1 member 1 OS=Arabidopsis thaliana OX=3702 GN=GLP7 PE=2 SV=2	S	Function unknown	PREDICTED: germin-like protein subfamily 1 member 1 [Gossypium hirsutum]	cellular component: cell (GO:0005623);; cellular component: cell part (GO:0044464);; molecular function: binding (GO:0005488);; molecular function: nutrient reservoir activity (GO:0045735);; cellular component: extracellular region (GO:0005576)
Ghicr24_D10G193900	Ghicr24_D10G193900	2.54659	1.49715	2.31042	6.0804	6.08623	6.04532	0.00339898	-1.50447	down	--	--	Molecular Function: enzyme inhibitor activity (GO:0004857);; Biological Process: negative regulation of catalytic activity (GO:0043086);;	--	--	--	--	Plant invertase/pectin methylesterase inhibitor	Cell wall / vacuolar inhibitor of fructosidase 1 OS=Arabidopsis thaliana OX=3702 GN=C/VIF1 PE=1 SV=1	G	Carbohydrate transport and metabolism	PREDICTED: cell wall / vacuolar inhibitor of fructosidase 1 [Gossypium raimondii]	biological process: biological regulation (GO:0065007);; molecular function: molecular function regulator (GO:0098772)
Ghicr24_D02G040000	Ghicr24_D02G040000	9.14052	9.01069	7.28113	22.3121	16.489	26.2027	0.000356152	-1.32149	down	--	--	Molecular Function: UDP-glycosyltransferase activity (GO:0008194);; Cellular Component: intracellular membrane-bounded organelle (GO:0043231);;	K12356|5.3e-273|ghi:107927767|K12356 coniferyl-alcohol glucosyltransferase [EC:2.4.1.111] | (RefSeq) anthocyanidin 3-O-glucosyltransferase 5-like	Phenylpropanoid biosynthesis (ko00940)	[GC]	Carbohydrate transport and metabolism;; Energy production and conversion	UDP-glucoronosyl and UDP-glucosyl transferase	Anthocyanidin 3-O-glucosyltransferase 5 OS=Manihot esculenta OX=3983 GN=GT5 PE=2 SV=1	S	Function unknown	PREDICTED: anthocyanidin 3-O-glucosyltransferase 5-like [Gossypium hirsutum]	molecular function: catalytic activity (GO:0003824);; cellular component: cell (GO:0005623);; cellular component: organelle (GO:0043226);; cellular component: cell part (GO:0044464)
Ghicr24_D13G150800	Ghicr24_D13G150800	0.986935	0.655112	0.860286	4.82803	5.74865	5.25988	0.00242352	-2.61882	down	--	--	Cellular Component: integral component of membrane (GO:0016021);; Molecular Function: transferase activity, transferring acyl groups (GO:0016746);;	--	--	--	--	Membrane bound O-acyl transferase family	Probable long-chain-alcohol O-fatty-acyltransferase 5 OS=Arabidopsis thaliana OX=3702 GN=AT5 PE=2 SV=1	S	Function unknown	PREDICTED: probable long-chain-alcohol O-fatty-acyltransferase 5 [Gossypium hirsutum]	cellular component: membrane (GO:0016020);; cellular component: membrane part (GO:0044425);; molecular function: catalytic activity (GO:0003824)
Ghicr24_D05G130800	Ghicr24_D05G130800	0.802681	0.611656	0.790684	4.8297	3.28507	4.0437	0.00306953	-2.48113	down	--	--	Biological Process: regulation of transcription, DNA-templated (GO:0006355);; Biological Process: biological_process (GO:0008150);; Biological Process: regulation of biosynthetic process (GO:0009889);; Biological Process: negative regulation of biosynthetic process (GO:0009890);; Biological Process: negative regulation of metabolic process (GO:0009892);; Biological Process: regulation of gene exp…	--	--	--	--	--	Transcription repressor OFP17 OS=Arabidopsis thaliana OX=3702 GN=OFP17 PE=2 SV=1	S	Function unknown	hypothetical protein ES332_D05G144300v1 [Gossypium tomentosum]	biological process: biological regulation (GO:0065007)
Ghicr24_A03G140900	Ghicr24_A03G140900	1.62154	2.64528	2.34529	15.7143	12.1841	13.8168	0.000520687	-2.63289	down	--	--	Biological Process: defense response (GO:0006952);;	--	--	--	--	Pathogenesis-related protein Bet v 1 family	MLP-like protein 28 OS=Arabidopsis thaliana OX=3702 GN=MLP28 PE=1 SV=1	S	Function unknown	MLP-like protein 43 [Gossypium australe]	biological process: response to stimulus (GO:0050896)
Ghicr24_A10G028100	Ghicr24_A10G028100	1.66219	1.09242	1.77307	4.07515	4.51413	4.76464	0.00082	-1.56489	down	--	--	Molecular Function: molecular_function (GO:0003674);; Molecular Function: catalytic activity (GO:0003824);; Molecular Function: ubiquitin-protein transferase activity (GO:0004842);; Molecular Function: binding (GO:0005488);; Molecular Function: protein binding (GO:0005515);; Cellular Component: cellular_component (GO:0005575);; Cellular Component: intracellular (GO:0005622);; Cellular Component: …	K10581|0.0e+00|ghi:107925175|K10581 ubiquitin-conjugating enzyme E2 O [EC:2.3.2.24] | (RefSeq) probable ubiquitin-conjugating enzyme E2 24 isoform X1	Ubiquitin mediated proteolysis (ko04120)	[O]	Posttranslational modification, protein turnover, chaperones	Ubiquitin-conjugating enzyme	Probable ubiquitin-conjugating enzyme E2 24 OS=Arabidopsis thaliana OX=3702 GN=UBC24 PE=1 SV=1	O	Posttranslational modification, protein turnover, chaperones	hypothetical protein ES332_A10G030800v1 [Gossypium tomentosum]	molecular function: catalytic activity (GO:0003824);; molecular function: binding (GO:0005488);; cellular component: cell (GO:0005623);; cellular component: cell part (GO:0044464);; cellular component: organelle (GO:0043226);; biological process: metabolic process (GO:0008152);; biological process: cellular process (GO:0009987);; biological process: localization (GO:0051179);; biological process:…
Ghicr24_A13G253600	Ghicr24_A13G253600	2.63598	1.96545	2.52765	32.9564	22.7212	27.5397	2.93095e-21	-3.52522	down	--	--	Biological Process: phosphorelay signal transduction system (GO:0000160);; Cellular Component: nucleus (GO:0005634);; Cellular Component: cytoplasm (GO:0005737);; Biological Process: cytokinin-activated signaling pathway (GO:0009736);; Molecular Function: histidine phosphotransfer kinase activity (GO:0009927);; Biological Process: phosphorylation (GO:0016310);; Molecular Function: protein histidi…	K14490|2.1e-82|ghi:107941268|K14490 histidine-containing phosphotransfer peotein | (RefSeq) histidine-containing phosphotransfer protein 1-like	Plant hormone signal transduction (ko04075)	[T]	Signal transduction mechanisms	Hpt domain	Histidine-containing phosphotransfer protein 1 OS=Arabidopsis thaliana OX=3702 GN=AHP1 PE=1 SV=1	T	Signal transduction mechanisms	PREDICTED: histidine-containing phosphotransfer protein 1-like [Gossypium hirsutum]	biological process: cellular process (GO:0009987);; biological process: signaling (GO:0023052);; biological process: single-organism process (GO:0044699);; biological process: response to stimulus (GO:0050896);; biological process: biological regulation (GO:0065007);; cellular component: cell (GO:0005623);; cellular component: organelle (GO:0043226);; cellular component: cell part (GO:0044464);; …
Ghicr24_A11G124600	Ghicr24_A11G124600	1.78356	1.95872	1.51441	9.54641	6.9171	8.16797	0.00028344	-2.21439	down	--	--	--	--	--	--	--	Rapid ALkalinization Factor (RALF)	Protein RALF-like 33 OS=Arabidopsis thaliana OX=3702 GN=RALFL33 PE=2 SV=1	U	Intracellular trafficking, secretion, and vesicular transport	PREDICTED: protein RALF-like 33 [Gossypium hirsutum]	--
Ghicr24_Contig02140G000100	Ghicr24_Contig02140G000100	0.796165	0.590528	0.612118	2.90994	3.93531	3.91055	0.00064888	-2.47222	down	[J]	Translation, ribosomal structure and biogenesis	Biological Process: ribosomal small subunit assembly (GO:0000028);; Molecular Function: mRNA binding (GO:0003729);; Molecular Function: structural constituent of ribosome (GO:0003735);; Cellular Component: mitochondrial small ribosomal subunit (GO:0005763);; Cellular Component: ribosome (GO:0005840);; Biological Process: translation (GO:0006412);; Molecular Function: rRNA binding (GO:0019843);;	K02992|1.2e-77|gab:33134390|K02992 small subunit ribosomal protein S7 | (RefSeq) rps7, CEE71_mgp06; ribosomal protein S7	Ribosome (ko03010)	[J]	Translation, ribosomal structure and biogenesis	Ribosomal protein S7p/S5e	Ribosomal protein S7, mitochondrial OS=Arabidopsis thaliana OX=3702 GN=RPS7 PE=1 SV=1	J	Translation, ribosomal structure and biogenesis	ribosomal protein S7 [Gossypium hirsutum]	biological process: cellular process (GO:0009987);; biological process: cellular component organization or biogenesis (GO:0071840);; molecular function: binding (GO:0005488);; molecular function: structural molecule activity (GO:0005198);; cellular component: cell (GO:0005623);; cellular component: macromolecular complex (GO:0032991);; cellular component: organelle (GO:0043226);; cellular compone…
Ghicr24_D02G046800	Ghicr24_D02G046800	3.29064	1.86808	2.83137	9.28166	15.6239	12.3384	6.81049e-07	-2.27042	down	--	--	--	--	--	--	--	--	--	--	--	PREDICTED: repetitive proline-rich cell wall protein 2-like isoform X1 [Gossypium hirsutum]	--
Ghicr24_D12G283300	Ghicr24_D12G283300	0.55564	0.871209	0.688528	2.75907	3.02348	2.89158	0.00326108	-2.09897	down	--	--	--	K12173|5.2e-35|gmx:100794341|K12173 BRCA1-A complex subunit BRE | (RefSeq) BRISC and BRCA1-A complex member 2	Homologous recombination (ko03440)	--	--	Thaumatin family	Thaumatin-like protein OS=Arabidopsis thaliana OX=3702 GN=At1g18250 PE=2 SV=2	S	Function unknown	PREDICTED: thaumatin-like protein [Gossypium raimondii]	--
Ghicr24_A05G233100	Ghicr24_A05G233100	7.95702	4.98337	5.07238	18.7295	22.6156	20.0015	0.00330514	-1.71036	down	--	--	Biological Process: response to hypoxia (GO:0001666);; Cellular Component: cellular_component (GO:0005575);; Cellular Component: cell wall (GO:0005618);; Cellular Component: intracellular (GO:0005622);; Cellular Component: cell (GO:0005623);; Cellular Component: cytoplasm (GO:0005737);; Cellular Component: Golgi apparatus (GO:0005794);; Biological Process: response to stress (GO:0006950);; Biolog…	K00020|4.2e-24|mtr:MTR_8g088900|K00020 3-hydroxyisobutyrate dehydrogenase [EC:1.1.1.31] | (RefSeq) 6-phosphogluconate dehydrogenase-like protein	Valine, leucine and isoleucine degradation (ko00280)	--	--	Phosphate-induced protein 1 conserved region	Protein PHOSPHATE-INDUCED 1 OS=Nicotiana tabacum OX=4097 GN=PHI-1 PE=2 SV=1	S	Function unknown	PREDICTED: protein EXORDIUM-like [Gossypium hirsutum]	biological process: response to stimulus (GO:0050896);; cellular component: cell (GO:0005623);; cellular component: cell part (GO:0044464);; cellular component: organelle (GO:0043226);; biological process: growth (GO:0040007)
Ghicr24_D07G073500	Ghicr24_D07G073500	2.03858	1.38115	1.33862	4.18953	3.66656	3.91591	0.00961848	-1.33308	down	[G]	Carbohydrate transport and metabolism	--	K01205|0.0e+00|ghi:107953467|K01205 alpha-N-acetylglucosaminidase [EC:3.2.1.50] | (RefSeq) alpha-N-acetylglucosaminidase-like	Glycosaminoglycan degradation (ko00531)	[U]	Intracellular trafficking, secretion, and vesicular transport	Alpha-N-acetylglucosaminidase (NAGLU) tim-barrel domain	Alpha-N-acetylglucosaminidase OS=Arabidopsis thaliana OX=3702 GN=NAGLU PE=2 SV=1	S	Function unknown	PREDICTED: alpha-N-acetylglucosaminidase-like [Gossypium hirsutum]	--
Ghicr24_A05G274100	Ghicr24_A05G274100	1.66759	2.00537	1.48514	6.62092	5.20608	7.38354	0.00428864	-1.86888	down	[T]	Signal transduction mechanisms	Molecular Function: transmembrane receptor protein serine/threonine kinase activity (GO:0004675);; Molecular Function: ATP binding (GO:0005524);; Cellular Component: plasma membrane (GO:0005886);; Biological Process: protein phosphorylation (GO:0006468);;	K00924|2.2e-25|ini:109185417|K00924 kinase [EC:2.7.1.-] | (RefSeq) probable receptor-like protein kinase At5g47070	--	[T]	Signal transduction mechanisms	Protein kinase domain	Serine/threonine-protein kinase-like protein At1g28390 OS=Arabidopsis thaliana OX=3702 GN=At1g28390 PE=2 SV=1	T	Signal transduction mechanisms	PREDICTED: serine/threonine-protein kinase-like protein At1g28390 [Gossypium hirsutum]	biological process: metabolic process (GO:0008152);; biological process: cellular process (GO:0009987);; biological process: signaling (GO:0023052);; biological process: single-organism process (GO:0044699);; biological process: response to stimulus (GO:0050896);; biological process: biological regulation (GO:0065007);; molecular function: catalytic activity (GO:0003824);; molecular function: sig…
Ghicr24_D08G031000	Ghicr24_D08G031000	1.81952	1.38347	1.76559	9.58313	12.5913	10.9892	0.000324964	-2.78743	down	--	--	Biological Process: lipid transport (GO:0006869);; Molecular Function: lipid binding (GO:0008289);; Cellular Component: integral component of membrane (GO:0016021);;	--	--	--	--	Probable lipid transfer	Protein YLS3 OS=Arabidopsis thaliana OX=3702 GN=YLS3 PE=2 SV=1	S	Function unknown	hypothetical protein ES319_D08G034200v1 [Gossypium barbadense]	biological process: single-organism process (GO:0044699);; biological process: localization (GO:0051179);; molecular function: binding (GO:0005488);; cellular component: membrane (GO:0016020);; cellular component: membrane part (GO:0044425)
Ghicr24_A11G303800	Ghicr24_A11G303800	1.75901	2.51688	2.35023	8.52107	6.48719	7.44908	0.00213255	-1.74043	down	--	--	Cellular Component: plasma membrane (GO:0005886);; Biological Process: carbohydrate transport (GO:0008643);; Cellular Component: integral component of membrane (GO:0016021);;	K15382|3.0e-149|ghi:107887323|K15382 solute carrier family 50 (sugar transporter) | (RefSeq) bidirectional sugar transporter SWEET16-like isoform X1	--	[R]	General function prediction only	Sugar efflux transporter for intercellular exchange	Bidirectional sugar transporter SWEET16 OS=Oryza sativa subsp. japonica OX=39947 GN=SWEET16 PE=3 SV=1	U	Intracellular trafficking, secretion, and vesicular transport	PREDICTED: bidirectional sugar transporter SWEET16-like isoform X1 [Gossypium hirsutum]	cellular component: cell (GO:0005623);; cellular component: membrane (GO:0016020);; cellular component: cell part (GO:0044464);; biological process: single-organism process (GO:0044699);; biological process: localization (GO:0051179);; cellular component: membrane part (GO:0044425)
Ghicr24_D07G168300	Ghicr24_D07G168300	0.317699	0.242274	0.270555	1.74124	0.965135	1.37195	0.00854458	-2.26053	down	[L]	Replication, recombination and repair	Cellular Component: integral component of membrane (GO:0016021);;	K12599|1.8e-31|adu:107494504|K12599 antiviral helicase SKI2 [EC:3.6.4.-] | (RefSeq) DExH-box ATP-dependent RNA helicase DExH11 isoform X1	RNA degradation (ko03018)	[A]	RNA processing and modification	--	DExH-box ATP-dependent RNA helicase DExH11 OS=Arabidopsis thaliana OX=3702 GN=SKI2 PE=1 SV=1	L	Replication, recombination and repair	hypothetical protein E1A91_D07G185700v1 [Gossypium mustelinum]	cellular component: membrane (GO:0016020);; cellular component: membrane part (GO:0044425)
Ghicr24_D11G014600	Ghicr24_D11G014600	3.86748	3.63454	2.10847	10.0436	12.4418	15.1428	0.00585243	-1.98999	down	--	--	Molecular Function: metal ion binding (GO:0046872);;	--	--	[R]	General function prediction only	Yippee zinc-binding/DNA-binding /Mis18, centromere assembly	Protein yippee-like At4g27740 OS=Arabidopsis thaliana OX=3702 GN=At4g27740 PE=3 SV=1	S	Function unknown	PREDICTED: protein yippee-like At4g27740 [Gossypium raimondii]	molecular function: binding (GO:0005488)
Ghicr24_D05G227600	Ghicr24_D05G227600	0.212147	0.333498	0.317247	2.27809	1.7987	1.40674	0.00551109	-2.60044	down	[G]	Carbohydrate transport and metabolism	Molecular Function: hydrolase activity, hydrolyzing O-glycosyl compounds (GO:0004553);; Molecular Function: xylan 1,4-beta-xylosidase activity (GO:0009044);; Cellular Component: plant-type cell wall (GO:0009505);; Cellular Component: integral component of membrane (GO:0016021);; Biological Process: arabinan catabolic process (GO:0031222);; Biological Process: xylan catabolic process (GO:0045493);…	K15920|1.6e-187|gra:105780678|K15920 xylan 1,4-beta-xylosidase [EC:3.2.1.37] | (RefSeq) probable beta-D-xylosidase 5	Amino sugar and nucleotide sugar metabolism (ko00520)	--	--	Glycosyl hydrolase family 3 C-terminal domain	Probable beta-D-xylosidase 7 OS=Arabidopsis thaliana OX=3702 GN=BXL7 PE=2 SV=2	G	Carbohydrate transport and metabolism	PREDICTED: probable beta-D-xylosidase 7 [Gossypium hirsutum]	molecular function: catalytic activity (GO:0003824);; cellular component: cell (GO:0005623);; cellular component: cell part (GO:0044464);; cellular component: membrane (GO:0016020);; cellular component: membrane part (GO:0044425);; biological process: metabolic process (GO:0008152);; biological process: single-organism process (GO:0044699);; biological process: cellular process (GO:0009987)
Ghicr24_D11G120400	Ghicr24_D11G120400	0.975199	1.30245	1.26119	15.2102	12.6424	10.3362	3.11167e-06	-3.40208	down	--	--	--	--	--	--	--	Rapid ALkalinization Factor (RALF)	Protein RALF-like 33 OS=Arabidopsis thaliana OX=3702 GN=RALFL33 PE=2 SV=1	U	Intracellular trafficking, secretion, and vesicular transport	hypothetical protein ES319_D11G126400v1 [Gossypium barbadense]	--
Ghicr24_A05G414600	Ghicr24_A05G414600	3.69799	5.41299	4.44036	31.619	23.3896	22.2693	1.23442e-06	-2.50669	down	[G]	Carbohydrate transport and metabolism	Molecular Function: polygalacturonase activity (GO:0004650);; Cellular Component: extracellular region (GO:0005576);; Biological Process: carbohydrate metabolic process (GO:0005975);; Cellular Component: integral component of membrane (GO:0016021);; Biological Process: cell wall organization (GO:0071555);;	K01184|4.2e-28|rcu:8259465|K01184 polygalacturonase [EC:3.2.1.15] | (RefSeq) probable polygalacturonase At3g15720	Pentose and glucuronate interconversions (ko00040)	--	--	Glycosyl hydrolases family 28	Probable polygalacturonase OS=Vitis vinifera OX=29760 GN=GSVIVT00026920001 PE=1 SV=1	M	Cell wall/membrane/envelope biogenesis	PREDICTED: probable polygalacturonase isoform X1 [Gossypium hirsutum]	molecular function: catalytic activity (GO:0003824);; cellular component: extracellular region (GO:0005576);; biological process: metabolic process (GO:0008152);; cellular component: membrane (GO:0016020);; cellular component: membrane part (GO:0044425);; biological process: cellular process (GO:0009987);; biological process: cellular component organization or biogenesis (GO:0071840)
Ghicr24_D08G021400	Ghicr24_D08G021400	1.41288	1.66581	1.19776	3.11461	4.30622	5.70089	0.00298418	-1.66316	down	--	--	Cellular Component: integral component of membrane (GO:0016021);;	K09775|3.1e-13|dzi:111283728|K09775 uncharacterized protein | (RefSeq) uncharacterized protein LOC111283728 isoform X1	--	--	--	Core-2/I-Branching enzyme	Glycosyltransferase BC10 OS=Oryza sativa subsp. japonica OX=39947 GN=BC10 PE=1 SV=1	S	Function unknown	PREDICTED: uncharacterized protein LOC107920248 isoform X1 [Gossypium hirsutum]	cellular component: membrane (GO:0016020);; cellular component: membrane part (GO:0044425)
Ghicr24_D01G067800	Ghicr24_D01G067800	1.84737	1.87746	1.5049	5.51144	4.26047	7.36832	0.000555833	-1.71327	down	--	--	Molecular Function: protein serine/threonine kinase activity (GO:0004674);; Molecular Function: ATP binding (GO:0005524);; Cellular Component: integral component of membrane (GO:0016021);; Biological Process: recognition of pollen (GO:0048544);;	K24104|1.9e-28|thj:104799061|K24104 GPN-loop GTPase | (RefSeq) LOW QUALITY PROTEIN: uncharacterized protein LOC104799061	--	--	--	D-mannose binding lectin	G-type lectin S-receptor-like serine/threonine-protein kinase At1g61390 OS=Arabidopsis thaliana OX=3702 GN=At1g61390 PE=3 SV=1	T	Signal transduction mechanisms	hypothetical protein ES319_D01G071900v1 [Gossypium barbadense]	biological process: metabolic process (GO:0008152);; biological process: cellular process (GO:0009987);; molecular function: catalytic activity (GO:0003824);; molecular function: binding (GO:0005488);; cellular component: membrane (GO:0016020);; cellular component: membrane part (GO:0044425);; biological process: reproduction (GO:0000003);; biological process: reproductive process (GO:0022414);; …
Ghicr24_A07G042000	Ghicr24_A07G042000	1.00393	1.9421	1.62546	7.31792	4.53561	5.89065	0.00100248	-1.92413	down	--	--	Cellular Component: nucleus (GO:0005634);; Biological Process: regulation of transcription, DNA-templated (GO:0006355);; Biological Process: auxin-activated signaling pathway (GO:0009734);;	K14484|2.2e-92|ghi:107933180|K14484 auxin-responsive protein IAA | (RefSeq) auxin-responsive protein IAA29-like	Plant hormone signal transduction (ko04075)	--	--	AUX/IAA family	Auxin-responsive protein IAA29 OS=Arabidopsis thaliana OX=3702 GN=IAA29 PE=1 SV=2	S	Function unknown	hypothetical protein E1A91_A07G043000v1 [Gossypium mustelinum]	cellular component: cell (GO:0005623);; cellular component: organelle (GO:0043226);; cellular component: cell part (GO:0044464);; biological process: biological regulation (GO:0065007);; biological process: cellular process (GO:0009987);; biological process: signaling (GO:0023052);; biological process: single-organism process (GO:0044699);; biological process: response to stimulus (GO:0050896)
Ghicr24_Contig00979G000700	Ghicr24_Contig00979G000700	0.35633	0.6322	0.558619	2.03375	2.83826	2.44178	0.00467462	-2.25057	down	--	--	Cellular Component: integral component of membrane (GO:0016021);;	--	--	--	--	--	--	--	--	hypothetical protein B456_013G212600 [Gossypium raimondii]	cellular component: membrane (GO:0016020);; cellular component: membrane part (GO:0044425)
Ghicr24_Contig00877_ERROPOS718945G001500	Ghicr24_Contig00877_ERROPOS718945G001500	0.080425	0.088577	0.091976	0.412914	0.372072	0.422783	0.00139978	-2.20197	down	--	--	Cellular Component: integral component of membrane (GO:0016021);;	K20478|3.9e-41|crb:17895068|K20478 golgin subfamily B member 1 | (RefSeq) trichohyalin	--	[O]	Posttranslational modification, protein turnover, chaperones	--	--	O	Posttranslational modification, protein turnover, chaperones	PREDICTED: titin [Gossypium arboreum]	cellular component: membrane (GO:0016020);; cellular component: membrane part (GO:0044425)
Ghicr24_A10G013600	Ghicr24_A10G013600	5.66336	5.98317	3.36723	20.0157	14.9683	19.3171	3.29233e-05	-1.80856	down	--	--	--	--	--	--	--	--	--	S	Function unknown	PREDICTED: uncharacterized protein LOC107925047 [Gossypium hirsutum]	--
Ghicr24_D02G227700	Ghicr24_D02G227700	13.8842	18.0488	12.4234	40.9156	28.6311	37.3911	0.00124074	-1.25293	down	[B]	Chromatin structure and dynamics	Cellular Component: RNA polymerase I transcription factor complex (GO:0000120);; Cellular Component: RNA polymerase I upstream activating factor complex (GO:0000500);; Molecular Function: protein binding (GO:0005515);; Cellular Component: cellular_component (GO:0005575);; Cellular Component: intracellular (GO:0005622);; Cellular Component: cell (GO:0005623);; Cellular Component: nucleus (GO:00056…	K15223|2.4e-18|mcha:111017291|K15223 upstream activation factor subunit UAF30 | (RefSeq) uncharacterized protein LOC111017291	--	[K]	Transcription	SWIB/MDM2 domain	--	B	Chromatin structure and dynamics	PREDICTED: SWI/SNF-related matrix-associated actin-dependent regulator of chromatin subfamily D member 1-like [Gossypium hirsutum]	cellular component: cell (GO:0005623);; cellular component: membrane-enclosed lumen (GO:0031974);; cellular component: macromolecular complex (GO:0032991);; cellular component: organelle (GO:0043226);; cellular component: organelle part (GO:0044422);; cellular component: cell part (GO:0044464);; molecular function: binding (GO:0005488);; biological process: biological regulation (GO:0065007)
Ghicr24_Contig00572_ERROPOS2468481+G000400	Ghicr24_Contig00572_ERROPOS2468481+G000400	0.160292	0.150814	0.134921	0.480643	0.757915	0.646848	0.00399778	-2.08211	down	--	--	Molecular Function: protein binding (GO:0005515);;	K13466|7.7e-18|vvi:100246778|K13466 EIX receptor 1/2 | (RefSeq) receptor-like protein 12	Plant-pathogen interaction (ko04626)	[R]	General function prediction only	Leucine rich repeat	Receptor-like protein 6 OS=Arabidopsis thaliana OX=3702 GN=RLP6 PE=3 SV=1	S	Function unknown	PREDICTED: probable LRR receptor-like serine/threonine-protein kinase At1g34110 isoform X2 [Gossypium hirsutum]	molecular function: binding (GO:0005488)
Gossypium_hirsutum_newGene_2786	--	0.464278	0.537416	0.565793	3.18591	2.34566	1.99123	0.00270937	-2.26449	down	--	--	--	--	--	--	--	--	--	G	Carbohydrate transport and metabolism	hypothetical protein ES332_A10G242900v1 [Gossypium tomentosum]	--
Ghicr24_A12G168500	Ghicr24_A12G168500	4.24597	4.21058	3.62869	15.5564	17.7243	16.1471	0.00189692	-2.00105	down	--	--	Biological Process: metal ion transport (GO:0030001);; Molecular Function: metal ion binding (GO:0046872);;	K10752|1.2e-37|zju:107427343|K10752 histone-binding protein RBBP4 | (RefSeq) LOW QUALITY PROTEIN: WD-40 repeat-containing protein MSI3	--	[P]	Inorganic ion transport and metabolism	Heavy-metal-associated domain	Heavy metal-associated isoprenylated plant protein 20 OS=Arabidopsis thaliana OX=3702 GN=HIPP20 PE=1 SV=1	S	Function unknown	PREDICTED: heavy metal-associated isoprenylated plant protein 26-like [Gossypium raimondii]	biological process: localization (GO:0051179);; molecular function: binding (GO:0005488)
Ghicr24_A09G035600	Ghicr24_A09G035600	0.93156	0.675642	0.895795	1.87657	2.9468	2.11817	0.00888453	-1.49055	down	--	--	--	--	--	--	--	Protein of unknown function (DUF3730)	Protein RST1 OS=Arabidopsis thaliana OX=3702 GN=RST1 PE=2 SV=2	S	Function unknown	PREDICTED: protein RST1-like [Gossypium hirsutum]	--
Ghicr24_A01G152000	Ghicr24_A01G152000	0.620954	0.606775	0.588982	1.41114	1.32943	1.71215	0.00762349	-1.27279	down	[T]	Signal transduction mechanisms	Molecular Function: ATP binding (GO:0005524);; Cellular Component: integral component of membrane (GO:0016021);; Molecular Function: ATPase activity (GO:0016887);;	K21396|1.0e-53|gsl:Gasu_36200|K21396 ATP-binding cassette, subfamily G (WHITE), eye pigment precursor transporter | (RefSeq) ABC transporter, ATP-binding protein	--	[Q]	Secondary metabolites biosynthesis, transport and catabolism	ABC-2 type transporter	Putative white-brown complex homolog protein 30 OS=Arabidopsis thaliana OX=3702 GN=WBC30 PE=1 SV=3	V	Defense mechanisms	PREDICTED: putative white-brown complex homolog protein 30 [Gossypium arboreum]	molecular function: binding (GO:0005488);; cellular component: membrane (GO:0016020);; cellular component: membrane part (GO:0044425);; molecular function: catalytic activity (GO:0003824)
Ghicr24_D05G221800	Ghicr24_D05G221800	3.68919	5.05778	3.78696	18.4473	15.5728	13.3388	0.00186036	-1.91467	down	--	--	Cellular Component: integral component of membrane (GO:0016021);;	K10664|3.0e-42|vvi:100854068|K10664 E3 ubiquitin-protein ligase ATL6/9/15/31/42/55 [EC:2.3.2.27] | (RefSeq) RING-H2 finger protein ATL54	--	[O]	Posttranslational modification, protein turnover, chaperones	Ring finger domain	RING-H2 finger protein ATL54 OS=Arabidopsis thaliana OX=3702 GN=ATL54 PE=2 SV=2	O	Posttranslational modification, protein turnover, chaperones	hypothetical protein ES319_D05G235000v1 [Gossypium barbadense]	cellular component: membrane (GO:0016020);; cellular component: membrane part (GO:0044425)
Ghicr24_A12G184500	Ghicr24_A12G184500	4.31963	4.91546	5.05299	18.3083	15.2103	14.6006	0.00137107	-1.7835	down	[J]	Translation, ribosomal structure and biogenesis	Molecular Function: RNA binding (GO:0003723);; Molecular Function: ribonuclease T2 activity (GO:0033897);;	K01166|9.3e-135|ghi:107918619|K01166 ribonuclease T2 [EC:4.6.1.19] | (RefSeq) ribonuclease 3-like	--	[A]	RNA processing and modification	Ribonuclease T2 family	Ribonuclease 3 OS=Arabidopsis thaliana OX=3702 GN=RNS3 PE=2 SV=1	S	Function unknown	hypothetical protein ES288_A12G190400v1 [Gossypium darwinii]	molecular function: binding (GO:0005488);; biological process: metabolic process (GO:0008152);; biological process: cellular process (GO:0009987);; molecular function: catalytic activity (GO:0003824)
Ghicr24_A06G232900	Ghicr24_A06G232900	0.062289	0	0.024309	0.114816	0.397033	0.482385	0.0022607	-1.46933	down	--	--	Molecular Function: DNA binding (GO:0003677);; Molecular Function: transcription factor activity, sequence-specific DNA binding (GO:0003700);; Cellular Component: nucleus (GO:0005634);;	K09286|1.7e-128|gab:108482256|K09286 EREBP-like factor | (RefSeq) ethylene-responsive transcription factor 4-like	--	--	--	AP2 domain	Ethylene-responsive transcription factor 4 OS=Nicotiana sylvestris OX=4096 GN=ERF4 PE=2 SV=1	K	Transcription	hypothetical protein ES319_A06G217900v1 [Gossypium barbadense]	molecular function: binding (GO:0005488);; biological process: biological regulation (GO:0065007);; molecular function: nucleic acid binding transcription factor activity (GO:0001071);; cellular component: cell (GO:0005623);; cellular component: organelle (GO:0043226);; cellular component: cell part (GO:0044464)
Ghicr24_A02G183400	Ghicr24_A02G183400	11.4436	10.8793	9.18589	29.2987	18.6744	26.8883	0.000960032	-1.23506	down	--	--	Molecular Function: transcription factor activity, sequence-specific DNA binding (GO:0003700);; Cellular Component: nucleus (GO:0005634);; Biological Process: asymmetric cell division (GO:0008356);; Biological Process: radial pattern formation (GO:0009956);; Molecular Function: sequence-specific DNA binding (GO:0043565);; Biological Process: leaf development (GO:0048366);;	K14494|1.7e-38|dcr:108202727|K14494 DELLA protein | (RefSeq) DELLA protein GAI1-like	Plant hormone signal transduction (ko04075)	--	--	GRAS domain family	Protein SHORT-ROOT OS=Arabidopsis thaliana OX=3702 GN=SHR PE=1 SV=1	K	Transcription	hypothetical protein ES332_A02G183900v1 [Gossypium tomentosum]	biological process: biological regulation (GO:0065007);; molecular function: nucleic acid binding transcription factor activity (GO:0001071);; cellular component: cell (GO:0005623);; cellular component: organelle (GO:0043226);; cellular component: cell part (GO:0044464);; biological process: cellular process (GO:0009987);; biological process: single-organism process (GO:0044699);; biological proc…
Ghicr24_A05G013400	Ghicr24_A05G013400	6.9005	5.62975	4.84885	11.3727	20.612	19.9333	0.00539682	-1.53205	down	--	--	--	--	--	--	--	--	--	--	--	hypothetical protein ES288_A05G013500v1 [Gossypium darwinii]	--
Ghicr24_D08G137400	Ghicr24_D08G137400	1.49158	1.81534	1.08221	5.16178	4.41774	7.18709	0.00106039	-1.94995	down	--	--	Molecular Function: enzyme inhibitor activity (GO:0004857);;	--	--	--	--	Plant invertase/pectin methylesterase inhibitor	--	S	Function unknown	hypothetical protein ES319_D08G150600v1 [Gossypium barbadense]	biological process: biological regulation (GO:0065007);; molecular function: molecular function regulator (GO:0098772)
Ghicr24_D02G219700	Ghicr24_D02G219700	733.836	950.033	817.729	1897.97	1697.07	1763.86	0.00529204	-1.10226	down	--	--	--	--	--	--	--	--	--	--	--	hypothetical protein ES332_D02G250200v1 [Gossypium tomentosum]	--
Ghicr24_A03G204200	Ghicr24_A03G204200	2.07117	1.77587	2.11656	7.30869	8.13311	6.73718	1.37119e-06	-1.8125	down	--	--	--	--	--	--	--	--	--	--	--	hypothetical protein ES332_A03G211700v1 [Gossypium tomentosum]	--
Ghicr24_Contig02139G003300	Ghicr24_Contig02139G003300	0.075092	0.090594	0.110169	1.69691	1.44068	1.38485	1.28545e-13	-4.07349	down	--	--	--	--	--	--	--	--	--	--	--	hypothetical protein B456_001G166100 [Gossypium raimondii]	--
Ghicr24_A12G195800	Ghicr24_A12G195800	8.03981	6.08772	5.71938	19.2852	11.6278	18.4672	0.00225676	-1.36655	down	--	--	--	--	--	--	--	--	--	S	Function unknown	hypothetical protein ES319_1Z169500v1 [Gossypium barbadense]	--
Ghicr24_D08G077100	Ghicr24_D08G077100	0.744569	1.04101	0.993012	12.1353	8.60815	11.9134	3.77643e-07	-3.51931	down	--	--	Cellular Component: plasma membrane (GO:0005886);; Biological Process: carbohydrate transport (GO:0008643);; Cellular Component: integral component of membrane (GO:0016021);; Molecular Function: sugar transmembrane transporter activity (GO:0051119);;	K15382|7.8e-144|ghi:107913253|K15382 solute carrier family 50 (sugar transporter) | (RefSeq) bidirectional sugar transporter SWEET14-like	--	[R]	General function prediction only	Sugar efflux transporter for intercellular exchange	Bidirectional sugar transporter SWEET14 OS=Oryza sativa subsp. indica OX=39946 GN=SWEET14 PE=2 SV=1	U	Intracellular trafficking, secretion, and vesicular transport	PREDICTED: bidirectional sugar transporter SWEET14-like [Gossypium hirsutum]	cellular component: cell (GO:0005623);; cellular component: membrane (GO:0016020);; cellular component: cell part (GO:0044464);; biological process: single-organism process (GO:0044699);; biological process: localization (GO:0051179);; cellular component: membrane part (GO:0044425);; molecular function: transporter activity (GO:0005215)
Gossypium_hirsutum_newGene_5056	--	0.329122	0.315208	0.37103	2.80619	1.76286	2.00753	2.41807e-14	-2.65234	down	--	--	Cellular Component: mitochondrion (GO:0005739);; Cellular Component: integral component of membrane (GO:0016021);;	--	--	--	--	--	--	--	--	hypothetical protein NitaMp007 [Nicotiana tabacum]	cellular component: cell (GO:0005623);; cellular component: organelle (GO:0043226);; cellular component: cell part (GO:0044464);; cellular component: membrane (GO:0016020);; cellular component: membrane part (GO:0044425)
Ghicr24_Contig02139G002000	Ghicr24_Contig02139G002000	3.10165	4.12133	3.95639	10.8819	13.0424	10.427	2.13355e-05	-1.63274	down	--	--	Cellular Component: mitochondrial proton-transporting ATP synthase complex, coupling factor F(o) (GO:0000276);; Molecular Function: hydrogen ion transmembrane transporter activity (GO:0015078);; Biological Process: ATP synthesis coupled proton transport (GO:0015986);;	K02126|7.6e-06|gra:105796786|K02126 F-type H+-transporting ATPase subunit a | (RefSeq) ATP synthase subunit a	Oxidative phosphorylation (ko00190)	--	--	Mitochondrial ATP synthase B chain precursor (ATP-synt_B)	ATP synthase protein MI25 OS=Nicotiana tabacum OX=4097 PE=2 SV=1	F	Nucleotide transport and metabolism	hypothetical protein ES288_D04G102200v1 [Gossypium darwinii]	cellular component: cell (GO:0005623);; cellular component: membrane (GO:0016020);; cellular component: macromolecular complex (GO:0032991);; cellular component: organelle (GO:0043226);; cellular component: organelle part (GO:0044422);; cellular component: membrane part (GO:0044425);; cellular component: cell part (GO:0044464);; biological process: localization (GO:0051179);; molecular function: …
Ghicr24_D06G086800	Ghicr24_D06G086800	7.12585	10.047	6.37909	19.7128	16.8061	21.9057	0.00699709	-1.32062	down	[G]	Carbohydrate transport and metabolism	Molecular Function: polygalacturonase activity (GO:0004650);; Cellular Component: extracellular region (GO:0005576);; Biological Process: carbohydrate metabolic process (GO:0005975);; Cellular Component: integral component of membrane (GO:0016021);; Biological Process: cell wall organization (GO:0071555);;	K01213|5.9e-30|nsy:104247703|K01213 galacturan 1,4-alpha-galacturonidase [EC:3.2.1.67] | (RefSeq) probable polygalacturonase At1g80170	Pentose and glucuronate interconversions (ko00040)	--	--	Glycosyl hydrolases family 28	Probable polygalacturonase OS=Vitis vinifera OX=29760 GN=GSVIVT00026920001 PE=1 SV=1	M	Cell wall/membrane/envelope biogenesis	hypothetical protein ES319_D06G090200v1 [Gossypium barbadense]	molecular function: catalytic activity (GO:0003824);; cellular component: extracellular region (GO:0005576);; biological process: metabolic process (GO:0008152);; cellular component: membrane (GO:0016020);; cellular component: membrane part (GO:0044425);; biological process: cellular process (GO:0009987);; biological process: cellular component organization or biogenesis (GO:0071840)
Ghicr24_D13G071100	Ghicr24_D13G071100	3.18408	5.32322	4.65634	13.2199	16.142	12.7924	0.00320251	-1.63546	down	--	--	Cellular Component: cellular_component (GO:0005575);; Cellular Component: membrane (GO:0016020);; Cellular Component: intrinsic component of membrane (GO:0031224);; Cellular Component: anchored component of membrane (GO:0031225);; Cellular Component: membrane part (GO:0044425);;	--	--	--	--	--	--	--	--	hypothetical protein ES332_D13G081300v1 [Gossypium tomentosum]	cellular component: membrane (GO:0016020);; cellular component: membrane part (GO:0044425)
Ghicr24_A03G161200	Ghicr24_A03G161200	0.127763	0.176869	0.185894	0.999045	0.702069	0.672985	0.00895349	-2.25155	down	--	--	--	--	--	--	--	Plant protein of unknown function (DUF936)	--	S	Function unknown	hypothetical protein ES319_A03G152500v1 [Gossypium barbadense]	--
Ghicr24_D02G041200	Ghicr24_D02G041200	29.3026	40.1705	32.8827	79.9838	104.803	113.402	0.00663048	-1.57707	down	[O]	Posttranslational modification, protein turnover, chaperones	Biological Process: response to reactive oxygen species (GO:0000302);; Biological Process: protein folding (GO:0006457);; Biological Process: response to heat (GO:0009408);; Biological Process: response to salt stress (GO:0009651);; Biological Process: response to hydrogen peroxide (GO:0042542);; Molecular Function: protein self-association (GO:0043621);; Molecular Function: unfolded protein bind…	K13993|1.2e-100|ghi:107927783|K13993 HSP20 family protein | (RefSeq) 18.1 kDa class I heat shock protein-like	Protein processing in endoplasmic reticulum (ko04141)	[O]	Posttranslational modification, protein turnover, chaperones	Hsp20/alpha crystallin family	22.7 kDa class IV heat shock protein OS=Pisum sativum OX=3888 GN=HSP22.7 PE=2 SV=1	O	Posttranslational modification, protein turnover, chaperones	PREDICTED: 18.1 kDa class I heat shock protein-like [Gossypium hirsutum]	biological process: response to stimulus (GO:0050896);; biological process: cellular process (GO:0009987);; molecular function: binding (GO:0005488);; biological process: cellular component organization or biogenesis (GO:0071840)
Ghicr24_A03G032000	Ghicr24_A03G032000	18.9355	22.1716	19.4232	44.3539	39.7041	42.5852	0.00570814	-1.06609	down	--	--	Molecular Function: peroxidase activity (GO:0004601);; Cellular Component: extracellular region (GO:0005576);; Biological Process: response to oxidative stress (GO:0006979);; Cellular Component: integral component of membrane (GO:0016021);; Molecular Function: heme binding (GO:0020037);; Biological Process: hydrogen peroxide catabolic process (GO:0042744);; Molecular Function: metal ion binding (…	K00430|4.3e-179|ghi:107935094|K00430 peroxidase [EC:1.11.1.7] | (RefSeq) peroxidase 4-like	Phenylpropanoid biosynthesis (ko00940)	--	--	Peroxidase	Peroxidase 4 OS=Vitis vinifera OX=29760 GN=GSVIVT00023967001 PE=1 SV=1	G	Carbohydrate transport and metabolism	hypothetical protein ES319_A03G032900v1 [Gossypium barbadense]	biological process: metabolic process (GO:0008152);; biological process: cellular process (GO:0009987);; biological process: single-organism process (GO:0044699);; biological process: response to stimulus (GO:0050896);; biological process: detoxification (GO:0098754);; molecular function: catalytic activity (GO:0003824);; molecular function: antioxidant activity (GO:0016209);; cellular component:…
Ghicr24_D02G186800	Ghicr24_D02G186800	3.11957	4.59563	3.76966	20.9359	16.7882	18.08	0.00330473	-2.21294	down	--	--	--	--	--	--	--	Lateral organ boundaries (LOB) domain	LOB domain-containing protein 42 OS=Arabidopsis thaliana OX=3702 GN=LBD42 PE=1 SV=1	S	Function unknown	PREDICTED: LOB domain-containing protein 42-like [Gossypium hirsutum]	--
Gossypium_hirsutum_newGene_3196	--	0	0.026598	0.034366	6.12683	6.72626	5.61109	1.9039e-27	-8.27435	down	--	--	--	--	--	--	--	--	--	--	--	--	--
Ghicr24_D08G054200	Ghicr24_D08G054200	3.48367	4.73626	3.49973	14.2494	11.6669	15.4236	0.000164864	-1.86309	down	--	--	Cellular Component: plasma membrane (GO:0005886);; Biological Process: plant-type secondary cell wall biogenesis (GO:0009834);; Cellular Component: integral component of membrane (GO:0016021);;	--	--	--	--	Fasciclin domain	Fasciclin-like arabinogalactan protein 7 OS=Arabidopsis thaliana OX=3702 GN=FLA7 PE=2 SV=1	M	Cell wall/membrane/envelope biogenesis	PREDICTED: fasciclin-like arabinogalactan protein 7 [Gossypium hirsutum]	cellular component: cell (GO:0005623);; cellular component: membrane (GO:0016020);; cellular component: cell part (GO:0044464);; biological process: cellular process (GO:0009987);; biological process: cellular component organization or biogenesis (GO:0071840);; cellular component: membrane part (GO:0044425)
Ghicr24_A06G012300	Ghicr24_A06G012300	1.81723	1.53914	1.24909	5.29399	4.80242	6.41194	0.00715023	-1.88628	down	--	--	Cellular Component: endoplasmic reticulum (GO:0005783);; Cellular Component: endomembrane system (GO:0012505);; Cellular Component: integral component of membrane (GO:0016021);; Molecular Function: transferase activity, transferring acyl groups (GO:0016746);; Biological Process: phosphatidylinositol acyl-chain remodeling (GO:0036149);;	K13513|1.8e-223|ghi:107943003|K13513 lysocardiolipin and lysophospholipid acyltransferase [EC:2.3.1.- 2.3.1.51] | (RefSeq) probable 1-acyl-sn-glycerol-3-phosphate acyltransferase 4	Glycerolipid metabolism (ko00561);; Glycerophospholipid metabolism (ko00564)	[I]	Lipid transport and metabolism	Acyltransferase	Probable 1-acyl-sn-glycerol-3-phosphate acyltransferase 4 OS=Arabidopsis thaliana OX=3702 GN=LPAT4 PE=2 SV=1	I	Lipid transport and metabolism	PREDICTED: probable 1-acyl-sn-glycerol-3-phosphate acyltransferase 4 [Gossypium hirsutum]	cellular component: cell (GO:0005623);; cellular component: organelle (GO:0043226);; cellular component: cell part (GO:0044464);; cellular component: membrane (GO:0016020);; cellular component: membrane part (GO:0044425);; molecular function: catalytic activity (GO:0003824);; biological process: metabolic process (GO:0008152);; biological process: cellular process (GO:0009987);; biological proces…
Ghicr24_A05G306100	Ghicr24_A05G306100	1.21262	1.20253	1.33613	8.26132	7.18777	7.00036	2.134e-05	-2.54256	down	--	--	Cellular Component: integral component of membrane (GO:0016021);;	K15015|1.5e-270|gab:108453815|K15015 solute carrier family 32 (vesicular inhibitory amino acid transporter) | (RefSeq) vacuolar amino acid transporter 1	--	[E]	Amino acid transport and metabolism	Transmembrane amino acid transporter protein	Amino acid transporter AVT1C OS=Arabidopsis thaliana OX=3702 GN=AVT1C PE=1 SV=1	E	Amino acid transport and metabolism	hypothetical protein ES332_A05G331000v1 [Gossypium tomentosum]	cellular component: membrane (GO:0016020);; cellular component: membrane part (GO:0044425)
Ghicr24_A05G358500	Ghicr24_A05G358500	3.46075	2.87178	3.47152	10.5094	13.9631	11.4905	0.000276952	-1.80858	down	[I]	Lipid transport and metabolism	Molecular Function: iron ion binding (GO:0005506);; Biological Process: lipid biosynthetic process (GO:0008610);; Cellular Component: membrane (GO:0016020);; Cellular Component: integral component of membrane (GO:0016021);; Molecular Function: oxidoreductase activity (GO:0016491);;	K15404|1.4e-284|ghi:107960346|K15404 aldehyde decarbonylase [EC:4.1.99.5] | (RefSeq) protein ECERIFERUM 1-like	Cutin, suberine and wax biosynthesis (ko00073)	--	--	Fatty acid hydroxylase superfamily	Very-long-chain aldehyde decarbonylase CER1 OS=Arabidopsis thaliana OX=3702 GN=CER1 PE=1 SV=1	S	Function unknown	PREDICTED: protein ECERIFERUM 1-like [Gossypium hirsutum]	molecular function: binding (GO:0005488);; biological process: metabolic process (GO:0008152);; biological process: single-organism process (GO:0044699);; cellular component: membrane (GO:0016020);; cellular component: membrane part (GO:0044425);; molecular function: catalytic activity (GO:0003824)
Ghicr24_D10G006300	Ghicr24_D10G006300	1.88224	2.33356	1.31748	6.27534	5.19761	8.01073	9.67103e-05	-1.85819	down	[M]	Cell wall/membrane/envelope biogenesis	Molecular Function: UDP-glucose 4-epimerase activity (GO:0003978);; Biological Process: galactose metabolic process (GO:0006012);;	K12448|1.1e-239|ghi:107930375|K12448 UDP-arabinose 4-epimerase [EC:5.1.3.5] | (RefSeq) UDP-arabinose 4-epimerase 1-like	Amino sugar and nucleotide sugar metabolism (ko00520)	[M]	Cell wall/membrane/envelope biogenesis	GDP-mannose 4,6 dehydratase	UDP-arabinose 4-epimerase 1 OS=Arabidopsis thaliana OX=3702 GN=MUR4 PE=1 SV=1	M	Cell wall/membrane/envelope biogenesis	hypothetical protein ES319_D10G006200v1 [Gossypium barbadense]	molecular function: catalytic activity (GO:0003824);; biological process: metabolic process (GO:0008152);; biological process: single-organism process (GO:0044699)
Ghicr24_D08G210600	Ghicr24_D08G210600	1.61289	1.23651	1.5728	10.6516	7.6084	6.65812	1.55157e-06	-2.46623	down	[QV]	Secondary metabolites biosynthesis, transport and catabolism;; Defense mechanisms	Molecular Function: iron ion binding (GO:0005506);; Cellular Component: integral component of membrane (GO:0016021);; Molecular Function: oxidoreductase activity, acting on paired donors, with incorporation or reduction of molecular oxygen (GO:0016705);; Molecular Function: heme binding (GO:0020037);;	K20769|1.9e-292|gra:105792294|K20769 fatty acid omega-hydroxylase [EC:1.14.-.-] | (RefSeq) cytochrome P450 94A2-like	Cutin, suberine and wax biosynthesis (ko00073)	[QI]	Secondary metabolites biosynthesis, transport and catabolism;; Lipid transport and metabolism	Cytochrome P450	Cytochrome P450 94A2 OS=Vicia sativa OX=3908 GN=CYP94A2 PE=2 SV=1	Q	Secondary metabolites biosynthesis, transport and catabolism	hypothetical protein ES319_D08G227100v1 [Gossypium barbadense]	molecular function: binding (GO:0005488);; cellular component: membrane (GO:0016020);; cellular component: membrane part (GO:0044425);; biological process: metabolic process (GO:0008152);; biological process: single-organism process (GO:0044699);; molecular function: catalytic activity (GO:0003824)
Ghicr24_Contig02139G002300	Ghicr24_Contig02139G002300	0.39505	0.28748	0.337349	1.27822	1.70004	1.31554	0.00891962	-2.06349	down	[C]	Energy production and conversion	Cellular Component: integral component of membrane (GO:0016021);;	K03879|5.2e-52|egr:38466617|K03879 NADH-ubiquinone oxidoreductase chain 2 [EC:7.1.1.2] | (RefSeq) nad2, EI154_mgp11; NADH dehydrogenase subunit 2	Oxidative phosphorylation (ko00190)	[C]	Energy production and conversion	--	NADH-ubiquinone oxidoreductase chain 2 OS=Oenothera berteroana OX=3950 GN=ND2 PE=2 SV=2	C	Energy production and conversion	hypothetical protein B456_001G167700 [Gossypium raimondii]	cellular component: membrane (GO:0016020);; cellular component: membrane part (GO:0044425)
Ghicr24_Contig02139G000300	Ghicr24_Contig02139G000300	1.29905	2.09513	1.86972	11.3186	13.3345	10.7441	2.47749e-11	-2.75508	down	[C]	Energy production and conversion	Molecular Function: cytochrome-c oxidase activity (GO:0004129);; Molecular Function: copper ion binding (GO:0005507);; Cellular Component: mitochondrial inner membrane (GO:0005743);; Cellular Component: integral component of membrane (GO:0016021);; Cellular Component: respiratory chain (GO:0070469);;	K02261|2.6e-155|gra:105762759|K02261 cytochrome c oxidase subunit 2 | (RefSeq) cytochrome c oxidase subunit 2	Oxidative phosphorylation (ko00190)	[C]	Energy production and conversion	Cytochrome C oxidase subunit II, periplasmic domain	Cytochrome c oxidase subunit 2 OS=Glycine max OX=3847 GN=COX2 PE=3 SV=2	C	Energy production and conversion	PREDICTED: cytochrome c oxidase subunit 2 [Gossypium raimondii]	biological process: metabolic process (GO:0008152);; biological process: single-organism process (GO:0044699);; biological process: localization (GO:0051179);; molecular function: catalytic activity (GO:0003824);; molecular function: transporter activity (GO:0005215);; molecular function: electron carrier activity (GO:0009055);; molecular function: binding (GO:0005488);; cellular component: cell …
Ghicr24_A04G055400	Ghicr24_A04G055400	2.47692	1.71071	2.08128	10.1661	9.86793	7.45799	0.000469	-2.13273	down	[T]	Signal transduction mechanisms	Molecular Function: phosphorelay sensor kinase activity (GO:0000155);; Molecular Function: ATP binding (GO:0005524);; Cellular Component: endoplasmic reticulum (GO:0005783);; Cellular Component: endoplasmic reticulum membrane (GO:0005789);; Cellular Component: integral component of membrane (GO:0016021);; Molecular Function: ethylene receptor activity (GO:0038199);; Molecular Function: metal ion …	K14509|0.0e+00|ghi:107948437|K14509 ethylene receptor [EC:2.7.13.-] | (RefSeq) ethylene receptor-like isoform X1	MAPK signaling pathway - plant (ko04016);; Plant hormone signal transduction (ko04075)	[T]	Signal transduction mechanisms	Histidine kinase-, DNA gyrase B-, and HSP90-like ATPase	Ethylene receptor OS=Prunus persica OX=3760 GN=ETR1 PE=2 SV=1	T	Signal transduction mechanisms	PREDICTED: ethylene receptor-like isoform X1 [Gossypium hirsutum]	biological process: metabolic process (GO:0008152);; biological process: cellular process (GO:0009987);; biological process: signaling (GO:0023052);; biological process: single-organism process (GO:0044699);; biological process: response to stimulus (GO:0050896);; biological process: biological regulation (GO:0065007);; molecular function: catalytic activity (GO:0003824);; molecular function: sig…
Ghicr24_D09G037200	Ghicr24_D09G037200	0.935545	1.28093	0.81727	2.41606	2.66519	3.23034	0.0063319	-1.45932	down	--	--	--	--	--	--	--	--	--	--	--	hypothetical protein B456_001G157700 [Gossypium raimondii]	--
Ghicr24_Contig02139G000400	Ghicr24_Contig02139G000400	0.418658	0.369978	6.95384	1.43181	2.66992	29.8134	0.00281316	-2.14888	down	--	--	Molecular Function: RNA binding (GO:0003723);; Cellular Component: mitochondrion (GO:0005739);; Cellular Component: ribosome (GO:0005840);;	K02986|3.2e-150|gab:108483693|K02986 small subunit ribosomal protein S4 | (RefSeq) LOW QUALITY PROTEIN: ribosomal protein S4, mitochondrial	Ribosome (ko03010)	--	--	S4 domain	Ribosomal protein S4, mitochondrial OS=Arabidopsis thaliana OX=3702 GN=RPS4 PE=1 SV=2	J	Translation, ribosomal structure and biogenesis	ribosomal protein S4 [Gossypium barbadense]	molecular function: binding (GO:0005488);; cellular component: cell (GO:0005623);; cellular component: organelle (GO:0043226);; cellular component: cell part (GO:0044464);; cellular component: macromolecular complex (GO:0032991)
Gossypium_hirsutum_newGene_8744	--	0	0	0	1.6749	2.40699	1.79562	2.91099e-09	-9.42037	down	--	--	Cellular Component: integral component of membrane (GO:0016021);; Molecular Function: membrane insertase activity (GO:0032977);;	K03217|1.29e-44|gab:108476646|K03217 YidC/Oxa1 family membrane protein insertase | (RefSeq) mitochondrial inner membrane protein OXA1-like	Protein export (ko03060)	[OU]	Posttranslational modification, protein turnover, chaperones;; Intracellular trafficking, secretion, and vesicular transport	60Kd inner membrane protein	Mitochondrial inner membrane protein OXA1 OS=Arabidopsis thaliana OX=3702 GN=OXA1 PE=2 SV=2	--	--	hypothetical protein E1A91_D09G051700v1 [Gossypium mustelinum]	cellular component: membrane (GO:0016020);; cellular component: membrane part (GO:0044425);; biological process: localization (GO:0051179);; molecular function: transporter activity (GO:0005215)
Ghicr24_A07G013400	Ghicr24_A07G013400	1.78111	1.61979	1.79466	7.23958	5.42234	5.52793	0.000591797	-1.84251	down	[M]	Cell wall/membrane/envelope biogenesis	Molecular Function: protein serine/threonine kinase activity (GO:0004674);; Molecular Function: ATP binding (GO:0005524);;	K20603|4.5e-209|gab:108483744|K20603 mitogen-activated protein kinase kinase 2 [EC:2.7.12.2] | (RefSeq) mitogen-activated protein kinase kinase 2-like	MAPK signaling pathway - plant (ko04016)	[T]	Signal transduction mechanisms	Protein kinase domain	Mitogen-activated protein kinase kinase 2 OS=Arabidopsis thaliana OX=3702 GN=MKK2 PE=1 SV=2	T	Signal transduction mechanisms	hypothetical protein ES288_A07G013800v1 [Gossypium darwinii]	biological process: metabolic process (GO:0008152);; biological process: cellular process (GO:0009987);; molecular function: catalytic activity (GO:0003824);; molecular function: binding (GO:0005488)
Ghicr24_D01G027000	Ghicr24_D01G027000	0.216455	0.443239	0.376092	2.38369	1.49403	2.1418	0.0016503	-2.57932	down	[Q]	Secondary metabolites biosynthesis, transport and catabolism	Molecular Function: oxidoreductase activity (GO:0016491);; Molecular Function: metal ion binding (GO:0046872);;	K04125|6.1e-188|gra:105775471|K04125 gibberellin 2beta-dioxygenase [EC:1.14.11.13] | (RefSeq) gibberellin 2-beta-dioxygenase 2-like	Diterpenoid biosynthesis (ko00904)	[QR]	Secondary metabolites biosynthesis, transport and catabolism;; General function prediction only	2OG-Fe(II) oxygenase superfamily	Gibberellin 2-beta-dioxygenase 2 OS=Pisum sativum OX=3888 GN=GA2OX2 PE=2 SV=1	S	Function unknown	hypothetical protein ES332_D01G034500v1 [Gossypium tomentosum]	molecular function: catalytic activity (GO:0003824);; molecular function: binding (GO:0005488)
Ghicr24_A05G428000	Ghicr24_A05G428000	130.05	156.052	148.092	401.511	500.595	392.436	2.63791e-05	-1.55206	down	[QV]	Secondary metabolites biosynthesis, transport and catabolism;; Defense mechanisms	Molecular Function: iron ion binding (GO:0005506);; Cellular Component: integral component of membrane (GO:0016021);; Molecular Function: oxidoreductase activity, acting on paired donors, with incorporation or reduction of molecular oxygen (GO:0016705);; Molecular Function: heme binding (GO:0020037);;	K15405|1.4e-98|crb:17894995|K15405 midchain alkane hydroxylase | (RefSeq) alkane hydroxylase MAH1	Cutin, suberine and wax biosynthesis (ko00073)	[QI]	Secondary metabolites biosynthesis, transport and catabolism;; Lipid transport and metabolism	Cytochrome P450	Alkane hydroxylase MAH1 OS=Arabidopsis thaliana OX=3702 GN=CYP96A15 PE=2 SV=1	Q	Secondary metabolites biosynthesis, transport and catabolism	hypothetical protein ES332_A05G446600v1 [Gossypium tomentosum]	molecular function: binding (GO:0005488);; cellular component: membrane (GO:0016020);; cellular component: membrane part (GO:0044425);; biological process: metabolic process (GO:0008152);; biological process: single-organism process (GO:0044699);; molecular function: catalytic activity (GO:0003824)
Ghicr24_Contig02139G004300	Ghicr24_Contig02139G004300	0.796165	0.790528	0.597064	3.84778	3.88405	3.38335	0.000749097	-2.35152	down	[J]	Translation, ribosomal structure and biogenesis	Biological Process: ribosomal small subunit assembly (GO:0000028);; Molecular Function: mRNA binding (GO:0003729);; Molecular Function: structural constituent of ribosome (GO:0003735);; Cellular Component: mitochondrial small ribosomal subunit (GO:0005763);; Cellular Component: ribosome (GO:0005840);; Biological Process: translation (GO:0006412);; Molecular Function: rRNA binding (GO:0019843);;	K02992|1.2e-77|gab:33134390|K02992 small subunit ribosomal protein S7 | (RefSeq) rps7, CEE71_mgp06; ribosomal protein S7	Ribosome (ko03010)	[J]	Translation, ribosomal structure and biogenesis	Ribosomal protein S7p/S5e	Ribosomal protein S7, mitochondrial OS=Arabidopsis thaliana OX=3702 GN=RPS7 PE=1 SV=1	J	Translation, ribosomal structure and biogenesis	ribosomal protein S7 [Gossypium hirsutum]	biological process: cellular process (GO:0009987);; biological process: cellular component organization or biogenesis (GO:0071840);; molecular function: binding (GO:0005488);; molecular function: structural molecule activity (GO:0005198);; cellular component: cell (GO:0005623);; cellular component: macromolecular complex (GO:0032991);; cellular component: organelle (GO:0043226);; cellular compone…
Ghicr24_A03G204400	Ghicr24_A03G204400	3.29967	4.51289	4.0777	26.3086	17.3701	19.0203	0.000186112	-2.34035	down	--	--	--	--	--	--	--	--	--	--	--	hypothetical protein E1A91_A03G195600v1 [Gossypium mustelinum]	--
Ghicr24_A04G030100	Ghicr24_A04G030100	1.57764	2.08302	1.32909	4.75554	6.19537	5.34864	0.00409521	-1.73323	down	--	--	Molecular Function: protein phosphatase inhibitor activity (GO:0004864);; Cellular Component: nucleus (GO:0005634);; Cellular Component: cytoplasm (GO:0005737);; Biological Process: defense response (GO:0006952);; Biological Process: abscisic acid-activated signaling pathway (GO:0009738);; Molecular Function: abscisic acid binding (GO:0010427);; Molecular Function: signaling receptor activity (GO…	--	--	--	--	Pathogenesis-related protein Bet v 1 family	S-norcoclaurine synthase 2 OS=Papaver somniferum OX=3469 GN=NCS2 PE=1 SV=1	S	Function unknown	PREDICTED: S-norcoclaurine synthase 2-like [Gossypium hirsutum]	biological process: biological regulation (GO:0065007);; molecular function: molecular function regulator (GO:0098772);; cellular component: cell (GO:0005623);; cellular component: organelle (GO:0043226);; cellular component: cell part (GO:0044464);; biological process: response to stimulus (GO:0050896);; biological process: cellular process (GO:0009987);; biological process: signaling (GO:002305…
Ghicr24_A07G185100	Ghicr24_A07G185100	7.47737	8.6712	8.39158	20.8288	27.1475	20.8897	5.36474e-08	-1.47274	down	--	--	Cellular Component: plasma membrane (GO:0005886);; Biological Process: plant-type secondary cell wall biogenesis (GO:0009834);;	--	--	--	--	Fasciclin domain	Fasciclin-like arabinogalactan protein 7 OS=Arabidopsis thaliana OX=3702 GN=FLA7 PE=2 SV=1	M	Cell wall/membrane/envelope biogenesis	PREDICTED: fasciclin-like arabinogalactan protein 7 [Gossypium arboreum]	cellular component: cell (GO:0005623);; cellular component: membrane (GO:0016020);; cellular component: cell part (GO:0044464);; biological process: cellular process (GO:0009987);; biological process: cellular component organization or biogenesis (GO:0071840)
Ghicr24_D06G138600	Ghicr24_D06G138600	3.0491	2.84712	2.08599	9.5459	7.8767	10.5988	0.00110191	-1.87838	down	--	--	--	--	--	--	--	Protein of unknown function, DUF538	--	S	Function unknown	PREDICTED: uncharacterized protein At5g01610-like [Gossypium raimondii]	--
Ghicr24_A13G187200	Ghicr24_A13G187200	0.073337	0.064409	0.059836	2.31717	1.53017	1.69359	4.08262e-06	-4.80071	down	--	--	--	--	--	--	--	--	--	--	--	unnamed protein product [Lactuca saligna]	--
Ghicr24_D12G093900	Ghicr24_D12G093900	0	0.040774	0	0.132603	0.155147	0.091945	0.00589238	-3.21912	down	--	--	Molecular Function: DNA binding (GO:0003677);; Molecular Function: transcription factor activity, sequence-specific DNA binding (GO:0003700);; Cellular Component: nucleus (GO:0005634);;	K09286|1.2e-89|ghi:107945403|K09286 EREBP-like factor | (RefSeq) ethylene-responsive transcription factor RAP2-10-like	--	--	--	AP2 domain	Ethylene-responsive transcription factor ERF008 OS=Arabidopsis thaliana OX=3702 GN=ERF008 PE=2 SV=1	K	Transcription	PREDICTED: ethylene-responsive transcription factor RAP2-10-like [Gossypium hirsutum]	molecular function: binding (GO:0005488);; biological process: biological regulation (GO:0065007);; molecular function: nucleic acid binding transcription factor activity (GO:0001071);; cellular component: cell (GO:0005623);; cellular component: organelle (GO:0043226);; cellular component: cell part (GO:0044464)
Ghicr24_A05G363200	Ghicr24_A05G363200	0.900624	0.789053	0.609168	1.9216	1.75646	2.19954	0.00149109	-1.34255	down	--	--	Cellular Component: integral component of membrane (GO:0016021);;	--	--	[T]	Signal transduction mechanisms	PPR repeat family	Putative pentatricopeptide repeat-containing protein At5g36300 OS=Arabidopsis thaliana OX=3702 GN=At5g36300 PE=3 SV=3	S	Function unknown	hypothetical protein F383_26634 [Gossypium arboreum]	cellular component: membrane (GO:0016020);; cellular component: membrane part (GO:0044425)
Ghicr24_A04G166300	Ghicr24_A04G166300	0.679017	0.997005	0.902041	5.89635	3.72336	4.20458	0.00831039	-2.40134	down	[R]	General function prediction only	Molecular Function: O-methyltransferase activity (GO:0008171);;	K00588|2.5e-127|gab:108458342|K00588 caffeoyl-CoA O-methyltransferase [EC:2.1.1.104] | (RefSeq) flavonoid 3',5'-methyltransferase-like	Phenylpropanoid biosynthesis (ko00940);; Flavonoid biosynthesis (ko00941);; Stilbenoid, diarylheptanoid and gingerol biosynthesis (ko00945)	[Q]	Secondary metabolites biosynthesis, transport and catabolism	O-methyltransferase	Flavonoid 3',5'-methyltransferase OS=Vitis vinifera OX=29760 GN=FAOMT PE=1 SV=1	S	Function unknown	PREDICTED: flavonoid 3',5'-methyltransferase-like isoform X1 [Gossypium hirsutum]	biological process: metabolic process (GO:0008152);; molecular function: catalytic activity (GO:0003824)
Ghicr24_D05G217900	Ghicr24_D05G217900	0.054187	0.089736	0.0619615	0.342424	0.376241	0.593325	0.00419	-2.63828	down	[T]	Signal transduction mechanisms	Molecular Function: protein kinase activity (GO:0004672);; Molecular Function: ATP binding (GO:0005524);;	K14510|5.7e-186|atr:18441414|K14510 serine/threonine-protein kinase CTR1 [EC:2.7.11.1] | (RefSeq) serine/threonine-protein kinase CTR1 isoform X1	MAPK signaling pathway - plant (ko04016);; Plant hormone signal transduction (ko04075)	[T]	Signal transduction mechanisms	Ethylene-responsive protein kinase Le-CTR1	Serine/threonine-protein kinase CTR1 OS=Arabidopsis thaliana OX=3702 GN=CTR1 PE=1 SV=1	T	Signal transduction mechanisms	hypothetical protein ES319_D05G230800v1 [Gossypium barbadense]	biological process: metabolic process (GO:0008152);; biological process: cellular process (GO:0009987);; molecular function: catalytic activity (GO:0003824);; molecular function: binding (GO:0005488)
Gossypium_hirsutum_newGene_7164	--	0.564719	0.60363	0.49321	2.51221	2.2428	2.25343	0.00634262	-2.00514	down	--	--	--	--	--	--	--	--	--	--	--	hypothetical protein ES319_D05G014000v1 [Gossypium barbadense]	--
Ghicr24_D11G012600	Ghicr24_D11G012600	0.865365	1.10436	1.05403	4.1424	2.92145	3.09277	0.0077895	-1.76702	down	--	--	Molecular Function: kinase activity (GO:0016301);;	K07052|3.8e-18|ini:109194101|K07052 uncharacterized protein | (RefSeq) uncharacterized LOC109194101	--	--	--	--	Probable membrane-associated kinase regulator 6 OS=Arabidopsis thaliana OX=3702 GN=MAKR6 PE=2 SV=1	T	Signal transduction mechanisms	PREDICTED: probable membrane-associated kinase regulator 6 [Gossypium hirsutum]	molecular function: catalytic activity (GO:0003824)
Ghicr24_A07G156500	Ghicr24_A07G156500	1.42267	1.71554	1.25872	5.26002	4.85048	6.41807	0.00892053	-1.9435	down	[H]	Coenzyme transport and metabolism	Cellular Component: cytoplasm (GO:0005737);; Cellular Component: endosome (GO:0005768);; Cellular Component: Golgi apparatus (GO:0005794);; Cellular Component: trans-Golgi network (GO:0005802);; Molecular Function: methyltransferase activity (GO:0008168);; Cellular Component: integral component of membrane (GO:0016021);; Biological Process: methylation (GO:0032259);;	K23872|7.7e-147|ats:109765487|K23872 putative homogalacturonan methyltransferase [EC:2.1.1.-] | (RefSeq) LOC109765487; probable methyltransferase PMT13	--	--	--	Putative S-adenosyl-L-methionine-dependent methyltransferase	Probable methyltransferase PMT15 OS=Arabidopsis thaliana OX=3702 GN=At4g00750 PE=2 SV=1	S	Function unknown	PREDICTED: probable methyltransferase PMT15 [Gossypium hirsutum]	cellular component: cell (GO:0005623);; cellular component: cell part (GO:0044464);; cellular component: organelle (GO:0043226);; cellular component: organelle part (GO:0044422);; molecular function: catalytic activity (GO:0003824);; cellular component: membrane (GO:0016020);; cellular component: membrane part (GO:0044425);; biological process: metabolic process (GO:0008152)
Ghicr24_Contig02139G001600	Ghicr24_Contig02139G001600	0.119628	0.160273	0.179549	3.20173	2.7375	2.60356	1.53495e-06	-4.20086	down	--	--	--	--	--	--	--	--	--	--	--	unnamed protein product [Lactuca saligna]	--
Ghicr24_D02G003700	Ghicr24_D02G003700	0.154542	0.205984	0.114675	3.05929	2.30522	3.78856	1.19664e-06	-4.20437	down	--	--	Molecular Function: transcription factor activity, sequence-specific DNA binding (GO:0003700);; Cellular Component: nucleus (GO:0005634);; Molecular Function: sequence-specific DNA binding (GO:0043565);;	K13459|3.1e-16|bvg:104889681|K13459 disease resistance protein RPS2 | (RefSeq) disease resistance protein At4g27190	Plant-pathogen interaction (ko04626)	--	--	WRKY DNA -binding domain	Probable WRKY transcription factor 70 OS=Arabidopsis thaliana OX=3702 GN=WRKY70 PE=1 SV=1	K	Transcription	PREDICTED: probable WRKY transcription factor 70 [Gossypium hirsutum]	biological process: biological regulation (GO:0065007);; molecular function: nucleic acid binding transcription factor activity (GO:0001071);; cellular component: cell (GO:0005623);; cellular component: organelle (GO:0043226);; cellular component: cell part (GO:0044464);; molecular function: binding (GO:0005488)
Ghicr24_D13G244000	Ghicr24_D13G244000	1.71694	3.02223	1.69422	8.0731	9.42479	7.89158	0.00754179	-1.96493	down	[E]	Amino acid transport and metabolism	Molecular Function: asparagine synthase (glutamine-hydrolyzing) activity (GO:0004066);; Molecular Function: ATP binding (GO:0005524);; Cellular Component: cytosol (GO:0005829);; Biological Process: asparagine biosynthetic process (GO:0006529);; Biological Process: glutamine metabolic process (GO:0006541);;	K01953|0.0e+00|ghi:107937167|K01953 asparagine synthase (glutamine-hydrolysing) [EC:6.3.5.4] | (RefSeq) asparagine synthetase [glutamine-hydrolyzing] 1-like	Alanine, aspartate and glutamate metabolism (ko00250);; Biosynthesis of amino acids (ko01230)	[E]	Amino acid transport and metabolism	Asparagine synthase	Asparagine synthetase [glutamine-hydrolyzing] 1 OS=Arabidopsis thaliana OX=3702 GN=ASN1 PE=2 SV=2	E	Amino acid transport and metabolism	PREDICTED: asparagine synthetase [glutamine-hydrolyzing] 1-like [Gossypium hirsutum]	molecular function: catalytic activity (GO:0003824);; molecular function: binding (GO:0005488);; cellular component: cell (GO:0005623);; cellular component: cell part (GO:0044464);; biological process: metabolic process (GO:0008152);; biological process: cellular process (GO:0009987);; biological process: single-organism process (GO:0044699)
Ghicr24_D10G092200	Ghicr24_D10G092200	14.0285	16.5677	13.8683	40.666	38.6668	44.5298	1.21587e-06	-1.48861	down	--	--	--	--	--	--	--	--	--	S	Function unknown	PREDICTED: uncharacterized protein LOC107914579 [Gossypium hirsutum]	--
Ghicr24_D01G161600	Ghicr24_D01G161600	0.297911	0.36427	0.325629	1.22232	1.45374	1.18408	0.00482042	-1.91218	down	[T]	Signal transduction mechanisms	Cellular Component: integral component of membrane (GO:0016021);;	K17991|1.7e-116|ghi:107921238|K17991 peroxygenase [EC:1.11.2.3] | (RefSeq) probable peroxygenase 5 isoform X1	Cutin, suberine and wax biosynthesis (ko00073)	--	--	Caleosin related protein	Probable peroxygenase 4 OS=Arabidopsis thaliana OX=3702 GN=PXG4 PE=1 SV=1	S	Function unknown	PREDICTED: probable peroxygenase 5 isoform X1 [Gossypium hirsutum]	cellular component: membrane (GO:0016020);; cellular component: membrane part (GO:0044425)
Ghicr24_D11G185000	Ghicr24_D11G185000	6.05923	8.2858	5.45825	26.49	20.915	19.2912	0.00348763	-1.72424	down	[Q]	Secondary metabolites biosynthesis, transport and catabolism	Molecular Function: oxidoreductase activity (GO:0016491);; Molecular Function: metal ion binding (GO:0046872);;	K00475|8.5e-207|ghi:107912810|K00475 naringenin 3-dioxygenase [EC:1.14.11.9] | (RefSeq) naringenin,2-oxoglutarate 3-dioxygenase-like isoform X1	Flavonoid biosynthesis (ko00941)	[QR]	Secondary metabolites biosynthesis, transport and catabolism;; General function prediction only	non-haem dioxygenase in morphine synthesis N-terminal	Naringenin,2-oxoglutarate 3-dioxygenase (Fragment) OS=Matthiola incana OX=3724 GN=FHT PE=2 SV=1	S	Function unknown	PREDICTED: naringenin,2-oxoglutarate 3-dioxygenase-like isoform X2 [Gossypium raimondii]	molecular function: catalytic activity (GO:0003824);; molecular function: binding (GO:0005488)
Ghicr24_A11G329300	Ghicr24_A11G329300	0.412928	0.204575	0.354258	3.24424	3.93269	3.14196	5.24958e-07	-3.42886	down	--	--	--	K00423|4.2e-28|egr:104451286|K00423 L-ascorbate oxidase [EC:1.10.3.3] | (RefSeq) LOW QUALITY PROTEIN: L-ascorbate oxidase	Ascorbate and aldarate metabolism (ko00053)	--	--	--	Putative F-box protein At3g58860 OS=Arabidopsis thaliana OX=3702 GN=At3g58860 PE=4 SV=1	S	Function unknown	hypothetical protein GOBAR_AA30054 [Gossypium barbadense]	--
Ghicr24_Contig00979G000200	Ghicr24_Contig00979G000200	0.339864	0.553704	0.497121	1.45264	2.14113	1.58329	8.98653e-05	-1.89796	down	[CO]	Energy production and conversion;; Posttranslational modification, protein turnover, chaperones	Cellular Component: mitochondrion (GO:0005739);; Molecular Function: heme transporter activity (GO:0015232);; Cellular Component: integral component of membrane (GO:0016021);; Biological Process: cytochrome complex assembly (GO:0017004);; Molecular Function: heme binding (GO:0020037);;	--	--	--	--	Cytochrome C assembly protein	Probable cytochrome c biosynthesis protein OS=Daucus carota OX=4039 PE=2 SV=1	O	Posttranslational modification, protein turnover, chaperones	cytochrome c biogenesis FN [Gossypium hirsutum]	cellular component: cell (GO:0005623);; cellular component: organelle (GO:0043226);; cellular component: cell part (GO:0044464);; biological process: single-organism process (GO:0044699);; biological process: localization (GO:0051179);; molecular function: transporter activity (GO:0005215);; cellular component: membrane (GO:0016020);; cellular component: membrane part (GO:0044425);; biological pr…
Ghicr24_A07G221700	Ghicr24_A07G221700	3.63773	4.40452	4.19656	12.0833	12.1036	10.5413	1.80402e-07	-1.59926	down	--	--	Molecular Function: hydrolase activity, hydrolyzing O-glycosyl compounds (GO:0004553);; Biological Process: carbohydrate metabolic process (GO:0005975);;	K19891|2.7e-88|smo:SELMODRAFT_87871|K19891 glucan endo-1,3-beta-glucosidase 1/2/3 [EC:3.2.1.39] | (RefSeq) hypothetical protein	Starch and sucrose metabolism (ko00500)	--	--	Glycosyl hydrolases family 17	Probable glucan endo-1,3-beta-glucosidase A6 OS=Arabidopsis thaliana OX=3702 GN=A6 PE=2 SV=1	G	Carbohydrate transport and metabolism	hypothetical protein ES319_A07G215300v1 [Gossypium barbadense]	molecular function: catalytic activity (GO:0003824);; biological process: metabolic process (GO:0008152)
Ghicr24_A05G259300	Ghicr24_A05G259300	2.42601	1.73625	3.23534	6.45016	8.78842	5.37814	2.97519e-05	-1.47861	down	--	--	Molecular Function: DNA binding (GO:0003677);; Molecular Function: transcription factor activity, sequence-specific DNA binding (GO:0003700);; Cellular Component: nucleus (GO:0005634);;	K09286|1.1e-19|aly:9313806|K09286 EREBP-like factor | (RefSeq) ethylene-responsive transcription factor ERF011	--	--	--	AP2 domain	Ethylene-responsive transcription factor ERF020 OS=Arabidopsis thaliana OX=3702 GN=ERF020 PE=2 SV=1	K	Transcription	PREDICTED: ethylene-responsive transcription factor ERF020-like [Gossypium hirsutum]	molecular function: binding (GO:0005488);; biological process: biological regulation (GO:0065007);; molecular function: nucleic acid binding transcription factor activity (GO:0001071);; cellular component: cell (GO:0005623);; cellular component: organelle (GO:0043226);; cellular component: cell part (GO:0044464)
Ghicr24_A12G284500	Ghicr24_A12G284500	0.101898	0.118334	0.14867	0.477907	0.6712	0.519862	0.00857306	-2.11787	down	--	--	--	--	--	--	--	Domain of unknown function (DUF4378)	--	S	Function unknown	hypothetical protein ES332_A12G297500v1 [Gossypium tomentosum]	--
Ghicr24_A03G233800	Ghicr24_A03G233800	2.45208	2.26962	2.47818	10.0381	9.26002	8.41467	4.12387e-05	-1.94787	down	--	--	--	K08900|7.9e-17|gab:108471167|K08900 mitochondrial chaperone BCS1 | (RefSeq) AAA-ATPase At3g50940-like	--	--	--	Arabidopsis phospholipase-like protein (PEARLI 4)	--	S	Function unknown	PREDICTED: uncharacterized protein LOC107927965 [Gossypium hirsutum]	--
Ghicr24_D10G178700	Ghicr24_D10G178700	2.74963	2.11317	2.5512	10.2632	7.33666	7.67595	1.67866e-05	-1.78023	down	--	--	Cellular Component: plasma membrane (GO:0005886);; Cellular Component: integral component of membrane (GO:0016021);;	--	--	--	--	Domain of unknown function (DUF588)	CASP-like protein 1E1 OS=Populus trichocarpa OX=3694 GN=POPTRDRAFT_820934 PE=3 SV=2	S	Function unknown	PREDICTED: CASP-like protein 1E1 [Gossypium hirsutum]	cellular component: cell (GO:0005623);; cellular component: membrane (GO:0016020);; cellular component: cell part (GO:0044464);; cellular component: membrane part (GO:0044425)
Ghicr24_A07G002800	Ghicr24_A07G002800	0.28299	0.349841	0.36219	20.674	13.0386	14.685	2.44852e-36	-5.63444	down	[I]	Lipid transport and metabolism	Biological Process: fatty acid biosynthetic process (GO:0006633);; Cellular Component: chloroplast (GO:0009507);; Molecular Function: thiolester hydrolase activity (GO:0016790);;	K10781|5.5e-242|ghi:107930856|K10781 fatty acyl-ACP thioesterase B [EC:3.1.2.14 3.1.2.21] | (RefSeq) palmitoyl-acyl carrier protein thioesterase, chloroplastic-like	Fatty acid biosynthesis (ko00061);; Fatty acid metabolism (ko01212)	--	--	Acyl-ACP thioesterase	Palmitoyl-acyl carrier protein thioesterase, chloroplastic OS=Gossypium hirsutum OX=3635 GN=FATB1 PE=1 SV=1	I	Lipid transport and metabolism	hypothetical protein ES319_A07G003500v1 [Gossypium barbadense]	biological process: metabolic process (GO:0008152);; biological process: cellular process (GO:0009987);; biological process: single-organism process (GO:0044699);; cellular component: cell (GO:0005623);; cellular component: organelle (GO:0043226);; cellular component: cell part (GO:0044464);; molecular function: catalytic activity (GO:0003824)
Ghicr24_A03G077800	Ghicr24_A03G077800	1.7562	1.66653	1.80596	10.7229	10.9338	9.44066	7.52817e-05	-2.58964	down	[IR]	Lipid transport and metabolism;; General function prediction only	Molecular Function: hydrolase activity, acting on ester bonds (GO:0016788);;	K00679|5.3e-71|cic:CICLE_v10027727mg|K00679 phospholipid:diacylglycerol acyltransferase [EC:2.3.1.158] | (RefSeq) hypothetical protein	Glycerolipid metabolism (ko00561)	--	--	GDSL-like Lipase/Acylhydrolase	GDSL esterase/lipase At1g06990 OS=Arabidopsis thaliana OX=3702 GN=At1g06990 PE=2 SV=2	S	Function unknown	PREDICTED: GDSL esterase/lipase At1g06990-like [Gossypium hirsutum]	molecular function: catalytic activity (GO:0003824)
Ghicr24_A08G202400	Ghicr24_A08G202400	0.163402	0.106123	0.122429	0.727445	0.644055	0.6166	0.00117313	-2.38085	down	[QV]	Secondary metabolites biosynthesis, transport and catabolism;; Defense mechanisms	Molecular Function: monooxygenase activity (GO:0004497);; Molecular Function: iron ion binding (GO:0005506);; Molecular Function: oxidoreductase activity, acting on paired donors, with incorporation or reduction of molecular oxygen (GO:0016705);; Molecular Function: heme binding (GO:0020037);;	K15398|0.0e+00|ghi:107912593|K15398 fatty acid omega-hydroxylase [EC:1.14.-.-] | (RefSeq) cytochrome P450 86A22-like	Cutin, suberine and wax biosynthesis (ko00073)	[QI]	Secondary metabolites biosynthesis, transport and catabolism;; Lipid transport and metabolism	Cytochrome P450	Cytochrome P450 86A22 OS=Petunia hybrida OX=4102 GN=CYP86A22 PE=1 SV=1	Q	Secondary metabolites biosynthesis, transport and catabolism	hypothetical protein ES319_A08G194200v1 [Gossypium barbadense]	biological process: metabolic process (GO:0008152);; biological process: single-organism process (GO:0044699);; molecular function: catalytic activity (GO:0003824);; molecular function: binding (GO:0005488)
Ghicr24_A05G233000	Ghicr24_A05G233000	10.2951	6.62875	8.79278	41.6795	33.2538	32.616	4.92959e-05	-2.00282	down	--	--	--	K00020|3.9e-22|mtr:MTR_8g088900|K00020 3-hydroxyisobutyrate dehydrogenase [EC:1.1.1.31] | (RefSeq) 6-phosphogluconate dehydrogenase-like protein	Valine, leucine and isoleucine degradation (ko00280)	--	--	Phosphate-induced protein 1 conserved region	Protein PHOSPHATE-INDUCED 1 OS=Nicotiana tabacum OX=4097 GN=PHI-1 PE=2 SV=1	S	Function unknown	hypothetical protein ES319_A05G233300v1 [Gossypium barbadense]	--
Ghicr24_A08G233900	Ghicr24_A08G233900	0.546181	0.559704	0.460699	1.85973	1.49591	1.9701	0.00198308	-1.71615	down	[I]	Lipid transport and metabolism	Molecular Function: transferase activity, transferring acyl groups other than amino-acyl groups (GO:0016747);;	--	--	--	--	Diacylglycerol acyltransferase	Acyltransferase-like protein At1g54570, chloroplastic OS=Arabidopsis thaliana OX=3702 GN=At1g54570 PE=1 SV=1	I	Lipid transport and metabolism	PREDICTED: acyltransferase-like protein At1g54570, chloroplastic [Gossypium hirsutum]	molecular function: catalytic activity (GO:0003824)
Ghicr24_D11G363700	Ghicr24_D11G363700	134.862	186.437	146.307	490.335	378.907	458.14	0.000467155	-1.57292	down	--	--	Biological Process: cell adhesion (GO:0007155);; Biological Process: secondary cell wall biogenesis involved in seed trichome differentiation (GO:0090379);;	--	--	--	--	Fasciclin domain	Fasciclin-like arabinogalactan protein 11 OS=Arabidopsis thaliana OX=3702 GN=FLA11 PE=2 SV=2	M	Cell wall/membrane/envelope biogenesis	fasciclin-like arabinogalactan protein 11 precursor [Gossypium hirsutum]	biological process: biological adhesion (GO:0022610);; biological process: reproduction (GO:0000003);; biological process: cellular process (GO:0009987);; biological process: reproductive process (GO:0022414);; biological process: cellular component organization or biogenesis (GO:0071840)
Gossypium_hirsutum_newGene_10055	--	0	0	0	1.51246	2.06497	1.57618	2.6421e-07	-8.59061	down	--	--	--	--	--	--	--	--	--	--	--	--	--
Ghicr24_A07G249900	Ghicr24_A07G249900	2.35491	1.58412	1.68081	5.30435	5.30406	7.69888	0.000122136	-1.7493	down	--	--	Molecular Function: transferase activity, transferring acyl groups other than amino-acyl groups (GO:0016747);;	K13264|3.0e-103|lja:Lj2g3v1090790.1|K13264 isoflavone 7-O-glucoside-6''-O-malonyltransferase [EC:2.3.1.115] | (RefSeq) Lj2g3v1090790.1; -	Isoflavonoid biosynthesis (ko00943);; Flavone and flavonol biosynthesis (ko00944)	--	--	Transferase family	Phenolic glucoside malonyltransferase 1 OS=Arabidopsis thaliana OX=3702 GN=PMAT1 PE=1 SV=1	S	Function unknown	PREDICTED: phenolic glucoside malonyltransferase 1-like [Gossypium hirsutum]	molecular function: catalytic activity (GO:0003824)
Ghicr24_Contig02141G000200	Ghicr24_Contig02141G000200	12.1153	13.7326	10.7928	33.4408	43.2468	39.5755	4.90458e-06	-1.66904	down	[C]	Energy production and conversion	Molecular Function: lipid binding (GO:0008289);; Molecular Function: hydrogen ion transmembrane transporter activity (GO:0015078);; Biological Process: ATP synthesis coupled proton transport (GO:0015986);; Cellular Component: integral component of membrane (GO:0016021);; Cellular Component: mitochondrial membrane (GO:0031966);; Cellular Component: proton-transporting ATP synthase complex, couplin…	K02128|4.8e-46|gab:33134404|K02128 F-type H+-transporting ATPase subunit c | (RefSeq) atp9, CEE71_mgp16; ATPase subunit 9	Oxidative phosphorylation (ko00190)	--	--	ATP synthase subunit C	ATP synthase subunit 9, mitochondrial OS=Malus domestica OX=3750 GN=ATP9 PE=3 SV=1	F	Nucleotide transport and metabolism	ATP synthase F1 subunit 9 [Gossypium hirsutum]	molecular function: binding (GO:0005488);; biological process: localization (GO:0051179);; molecular function: transporter activity (GO:0005215);; biological process: metabolic process (GO:0008152);; biological process: cellular process (GO:0009987);; biological process: single-organism process (GO:0044699);; cellular component: membrane (GO:0016020);; cellular component: membrane part (GO:004442…
Ghicr24_A10G052900	Ghicr24_A10G052900	4.64302	6.84993	5.20867	11.8358	11.6322	13.3185	0.00182292	-1.13831	down	[E]	Amino acid transport and metabolism	Molecular Function: catalytic activity (GO:0003824);; Biological Process: biosynthetic process (GO:0009058);; Molecular Function: pyridoxal phosphate binding (GO:0030170);;	K00814|3.8e-279|gab:108487306|K00814 alanine transaminase [EC:2.6.1.2] | (RefSeq) alanine aminotransferase 2, mitochondrial-like	Arginine biosynthesis (ko00220);; Alanine, aspartate and glutamate metabolism (ko00250);; Carbon fixation in photosynthetic organisms (ko00710);; Carbon metabolism (ko01200);; 2-Oxocarboxylic acid metabolism (ko01210);; Biosynthesis of amino acids (ko01230)	[E]	Amino acid transport and metabolism	Aminotransferase class I and II	Alanine aminotransferase 2, mitochondrial OS=Arabidopsis thaliana OX=3702 GN=ALAAT2 PE=1 SV=1	E	Amino acid transport and metabolism	hypothetical protein E1A91_A10G054900v1 [Gossypium mustelinum]	molecular function: catalytic activity (GO:0003824);; biological process: metabolic process (GO:0008152);; molecular function: binding (GO:0005488)
Ghicr24_A02G091400	Ghicr24_A02G091400	2.30807	1.89725	2.11223	6.04188	8.74577	6.5252	0.00303629	-1.7876	down	--	--	Biological Process: response to hypoxia (GO:0001666);; Cellular Component: cellular_component (GO:0005575);; Cellular Component: cell wall (GO:0005618);; Cellular Component: intracellular (GO:0005622);; Cellular Component: cell (GO:0005623);; Cellular Component: cytoplasm (GO:0005737);; Cellular Component: Golgi apparatus (GO:0005794);; Biological Process: response to stress (GO:0006950);; Biolog…	K00020|2.4e-24|mtr:MTR_8g088900|K00020 3-hydroxyisobutyrate dehydrogenase [EC:1.1.1.31] | (RefSeq) 6-phosphogluconate dehydrogenase-like protein	Valine, leucine and isoleucine degradation (ko00280)	--	--	Phosphate-induced protein 1 conserved region	Protein PHOSPHATE-INDUCED 1 OS=Nicotiana tabacum OX=4097 GN=PHI-1 PE=2 SV=1	S	Function unknown	hypothetical protein E1A91_A02G086600v1 [Gossypium mustelinum]	biological process: response to stimulus (GO:0050896);; cellular component: cell (GO:0005623);; cellular component: cell part (GO:0044464);; cellular component: organelle (GO:0043226);; biological process: growth (GO:0040007)
Ghicr24_Contig02139G002200	Ghicr24_Contig02139G002200	0.559548	0.457789	0.538956	5.6508	4.23142	4.38153	1.33833e-05	-3.17491	down	--	--	Cellular Component: mitochondrion (GO:0005739);; Cellular Component: integral component of membrane (GO:0016021);; Molecular Function: oxidoreductase activity, acting on the CH-CH group of donors (GO:0016627);;	K00236|1.1e-69|gab:33134349|K00236 succinate dehydrogenase (ubiquinone) cytochrome b560 subunit | (RefSeq) sdh3, CEE71_mgp02; succinate dehydrogenase subunit 3	Citrate cycle (TCA cycle) (ko00020);; Oxidative phosphorylation (ko00190);; Carbon metabolism (ko01200)	--	--	Succinate dehydrogenase/Fumarate reductase transmembrane subunit	Succinate dehydrogenase cytochrome b560 subunit OS=Marchantia polymorpha OX=3197 GN=SDH3 PE=3 SV=1	C	Energy production and conversion	succinate dehydrogenase subunit 3 [Gossypium barbadense]	cellular component: cell (GO:0005623);; cellular component: organelle (GO:0043226);; cellular component: cell part (GO:0044464);; cellular component: membrane (GO:0016020);; cellular component: membrane part (GO:0044425);; biological process: metabolic process (GO:0008152);; biological process: single-organism process (GO:0044699);; molecular function: catalytic activity (GO:0003824)
Ghicr24_A01G239300	Ghicr24_A01G239300	3.16476	5.77205	4.44722	11.6374	17.1105	12.6258	0.00245986	-1.65186	down	[G]	Carbohydrate transport and metabolism	Molecular Function: channel activity (GO:0015267);; Cellular Component: integral component of membrane (GO:0016021);;	K09872|2.8e-160|gra:105786423|K09872 aquaporin PIP | (RefSeq) aquaporin PIP2-2-like	--	[G]	Carbohydrate transport and metabolism	Major intrinsic protein	Aquaporin PIP2-2 OS=Arabidopsis thaliana OX=3702 GN=PIP2-2 PE=1 SV=2	G	Carbohydrate transport and metabolism	hypothetical protein ES332_A01G253000v1 [Gossypium tomentosum]	biological process: localization (GO:0051179);; molecular function: transporter activity (GO:0005215);; cellular component: membrane (GO:0016020);; cellular component: membrane part (GO:0044425)
Ghicr24_A11G154100	Ghicr24_A11G154100	1.04197	1.44091	1.26224	4.22527	3.38227	5.3875	0.00313795	-1.72201	down	--	--	--	--	--	--	--	--	Transcription factor IBH1 OS=Arabidopsis thaliana OX=3702 GN=IBH1 PE=1 SV=1	K	Transcription	PREDICTED: transcription factor IBH1-like [Gossypium hirsutum]	--
Ghicr24_A01G017700	Ghicr24_A01G017700	0	0	0.015259	0.0663	0.109003	0.106384	0.00669834	-3.86741	down	--	--	Molecular Function: DNA binding (GO:0003677);; Molecular Function: transcription factor activity, sequence-specific DNA binding (GO:0003700);; Cellular Component: nucleus (GO:0005634);;	K09286|5.4e-88|nto:104089048|K09286 EREBP-like factor | (RefSeq) ethylene-responsive transcription factor ERF054-like	--	--	--	AP2 domain	Ethylene-responsive transcription factor ERF053 OS=Arabidopsis thaliana OX=3702 GN=ERF053 PE=1 SV=1	K	Transcription	hypothetical protein ES319_A01G017600v1 [Gossypium barbadense]	molecular function: binding (GO:0005488);; biological process: biological regulation (GO:0065007);; molecular function: nucleic acid binding transcription factor activity (GO:0001071);; cellular component: cell (GO:0005623);; cellular component: organelle (GO:0043226);; cellular component: cell part (GO:0044464)
Ghicr24_A06G156500	Ghicr24_A06G156500	1.31336	1.42797	0.939098	3.70343	4.5103	4.2154	0.00346692	-1.73373	down	--	--	Molecular Function: transcription regulatory region sequence-specific DNA binding (GO:0000976);; Cellular Component: nucleus (GO:0005634);; Biological Process: regulation of transcription, DNA-templated (GO:0006355);;	--	--	--	--	No apical meristem (NAM) protein	NAC domain-containing protein 73 OS=Arabidopsis thaliana OX=3702 GN=NAC073 PE=2 SV=1	S	Function unknown	PREDICTED: NAC domain-containing protein 73-like [Gossypium hirsutum]	molecular function: binding (GO:0005488);; cellular component: cell (GO:0005623);; cellular component: organelle (GO:0043226);; cellular component: cell part (GO:0044464);; biological process: biological regulation (GO:0065007)
Ghicr24_D12G053200	Ghicr24_D12G053200	1.10969	0.853823	1.00589	3.67576	5.54733	4.09349	0.00405435	-2.16701	down	--	--	--	--	--	--	--	--	--	--	--	--	--
Ghicr24_D03G114400	Ghicr24_D03G114400	21.8119	14.5195	15.9664	55.3032	35.6211	59.7969	0.00792591	-1.58245	down	[IR]	Lipid transport and metabolism;; General function prediction only	Molecular Function: hydrolase activity, acting on ester bonds (GO:0016788);;	K00679|8.2e-72|cic:CICLE_v10027727mg|K00679 phospholipid:diacylglycerol acyltransferase [EC:2.3.1.158] | (RefSeq) hypothetical protein	Glycerolipid metabolism (ko00561)	--	--	GDSL-like Lipase/Acylhydrolase	GDSL esterase/lipase At1g06990 OS=Arabidopsis thaliana OX=3702 GN=At1g06990 PE=2 SV=2	S	Function unknown	PREDICTED: GDSL esterase/lipase At1g06990-like [Gossypium hirsutum]	molecular function: catalytic activity (GO:0003824)
Ghicr24_D05G166100	Ghicr24_D05G166100	1.10698	1.11033	1.13114	3.90866	3.89608	3.47367	0.000469525	-1.71898	down	--	--	--	K06910|1.9e-55|bna:106351424|K06910 phosphatidylethanolamine-binding protein | (RefSeq) protein MOTHER of FT and TFL1	--	[R]	General function prediction only	Phosphatidylethanolamine-binding protein	Protein MOTHER of FT and TFL1 OS=Arabidopsis thaliana OX=3702 GN=MFT PE=1 SV=1	S	Function unknown	PREDICTED: protein MOTHER of FT and TFL1-like isoform X1 [Gossypium hirsutum]	--
Ghicr24_D08G204800	Ghicr24_D08G204800	3.14352	3.93936	3.5323	13.6909	9.98888	10.4111	1.66626e-06	-1.66143	down	[QV]	Secondary metabolites biosynthesis, transport and catabolism;; Defense mechanisms	Molecular Function: monooxygenase activity (GO:0004497);; Molecular Function: iron ion binding (GO:0005506);; Molecular Function: oxidoreductase activity, acting on paired donors, with incorporation or reduction of molecular oxygen (GO:0016705);; Molecular Function: heme binding (GO:0020037);;	K15398|0.0e+00|ghi:107941510|K15398 fatty acid omega-hydroxylase [EC:1.14.-.-] | (RefSeq) cytochrome P450 86A22-like	Cutin, suberine and wax biosynthesis (ko00073)	[QI]	Secondary metabolites biosynthesis, transport and catabolism;; Lipid transport and metabolism	Cytochrome P450	Cytochrome P450 86A22 OS=Petunia hybrida OX=4102 GN=CYP86A22 PE=1 SV=1	Q	Secondary metabolites biosynthesis, transport and catabolism	PREDICTED: cytochrome P450 86A22-like [Gossypium hirsutum]	biological process: metabolic process (GO:0008152);; biological process: single-organism process (GO:0044699);; molecular function: catalytic activity (GO:0003824);; molecular function: binding (GO:0005488)
Gossypium_hirsutum_newGene_8537	--	1.28773	1.58523	1.45476	3.19593	5.08427	3.68145	0.000129271	-1.4776	down	[O]	Posttranslational modification, protein turnover, chaperones	Molecular Function: serine-type endopeptidase activity (GO:0004252);;	K15333|7.81e-73|nsy:104224633|K15333 tRNA guanosine-2'-O-methyltransferase [EC:2.1.1.34] | (RefSeq) uncharacterized protein LOC104224633	--	--	--	Subtilase family	Cucumisin OS=Cucumis melo OX=3656 PE=1 SV=1	O	Posttranslational modification, protein turnover, chaperones	hypothetical protein ES332_D08G222900v1 [Gossypium tomentosum]	biological process: metabolic process (GO:0008152);; molecular function: catalytic activity (GO:0003824)
Ghicr24_Contig02141G000100	Ghicr24_Contig02141G000100	0.214734	0.276096	0.279125	2.19897	1.67924	1.75778	3.57829e-07	-2.80282	down	[C]	Energy production and conversion	Molecular Function: ATP binding (GO:0005524);; Cellular Component: plasma membrane (GO:0005886);; Biological Process: ATP synthesis coupled proton transport (GO:0015986);; Cellular Component: integral component of membrane (GO:0016021);; Molecular Function: ADP binding (GO:0043531);; Cellular Component: proton-transporting ATP synthase complex, catalytic core F(1) (GO:0045261);; Molecular Functio…	K02132|0.0e+00|ghi:107894111|K02132 F-type H+-transporting ATPase subunit alpha | (RefSeq) ATP synthase subunit alpha, mitochondrial-like	Oxidative phosphorylation (ko00190)	[C]	Energy production and conversion	ATP synthase alpha/beta family, nucleotide-binding domain	ATP synthase subunit alpha, mitochondrial OS=Helianthus annuus OX=4232 GN=ATPA PE=3 SV=1	C	Energy production and conversion	PREDICTED: ATP synthase subunit alpha, mitochondrial-like [Gossypium hirsutum]	molecular function: binding (GO:0005488);; cellular component: cell (GO:0005623);; cellular component: membrane (GO:0016020);; cellular component: cell part (GO:0044464);; biological process: metabolic process (GO:0008152);; biological process: cellular process (GO:0009987);; biological process: single-organism process (GO:0044699);; biological process: localization (GO:0051179);; cellular compon…
Ghicr24_D07G022300	Ghicr24_D07G022300	0.599636	1.09147	0.788175	2.32185	2.62247	3.02124	2.24e-05	-1.60519	down	--	--	Cellular Component: endoplasmic reticulum (GO:0005783);; Cellular Component: Golgi apparatus (GO:0005794);; Biological Process: response to ethylene (GO:0009723);; Biological Process: regulation of ethylene-activated signaling pathway (GO:0010104);; Cellular Component: integral component of membrane (GO:0016021);;	K20726|6.8e-144|ghi:107953884|K20726 transmembrane protein 222 | (RefSeq) protein REVERSION-TO-ETHYLENE SENSITIVITY1-like isoform X1	MAPK signaling pathway - plant (ko04016)	[S]	Function unknown	Protein of unknown function (DUF778)	Protein REVERSION-TO-ETHYLENE SENSITIVITY1 OS=Arabidopsis thaliana OX=3702 GN=RTE1 PE=1 SV=1	S	Function unknown	PREDICTED: protein REVERSION-TO-ETHYLENE SENSITIVITY1-like isoform X1 [Gossypium raimondii]	cellular component: cell (GO:0005623);; cellular component: organelle (GO:0043226);; cellular component: cell part (GO:0044464);; biological process: response to stimulus (GO:0050896);; biological process: biological regulation (GO:0065007);; cellular component: membrane (GO:0016020);; cellular component: membrane part (GO:0044425)
Ghicr24_D11G208600	Ghicr24_D11G208600	0	0	0	2.39904	4.23085	2.96027	5.43058e-08	-8.92152	down	--	--	--	--	--	--	--	--	--	--	--	hypothetical protein ES319_D11G215000v1 [Gossypium barbadense]	--
Ghicr24_A05G050500	Ghicr24_A05G050500	7.6543	4.93459	4.24952	21.0279	14.924	25.774	0.00734143	-1.88329	down	[C]	Energy production and conversion	Molecular Function: malate dehydrogenase (decarboxylating) (NAD+) activity (GO:0004471);; Molecular Function: metal ion binding (GO:0046872);; Molecular Function: NAD binding (GO:0051287);;	K00029|7.9e-258|gab:108480854|K00029 malate dehydrogenase (oxaloacetate-decarboxylating)(NADP+) [EC:1.1.1.40] | (RefSeq) NADP-dependent malic enzyme-like isoform X1	Pyruvate metabolism (ko00620);; Carbon fixation in photosynthetic organisms (ko00710);; Carbon metabolism (ko01200)	[C]	Energy production and conversion	Malic enzyme, N-terminal domain	NADP-dependent malic enzyme OS=Vitis vinifera OX=29760 PE=2 SV=1	C	Energy production and conversion	PREDICTED: NADP-dependent malic enzyme-like isoform X3 [Gossypium arboreum]	biological process: metabolic process (GO:0008152);; biological process: single-organism process (GO:0044699);; molecular function: catalytic activity (GO:0003824);; molecular function: binding (GO:0005488)
Gossypium_hirsutum_newGene_417	--	0.647105	0.336329	0.522225	3.58452	1.61406	2.33478	0.000314208	-2.34929	down	--	--	--	--	--	--	--	--	--	--	--	--	--
Ghicr24_A05G388200	Ghicr24_A05G388200	2.43904	2.25703	2.35441	5.78956	8.11724	6.14027	0.000113395	-1.55669	down	[Q]	Secondary metabolites biosynthesis, transport and catabolism	Molecular Function: peroxidase activity (GO:0004601);; Biological Process: response to oxidative stress (GO:0006979);; Molecular Function: heme binding (GO:0020037);;	K10529|0.0e+00|gab:108458092|K10529 alpha-dioxygenase [EC:1.14.99.-] | (RefSeq) alpha-dioxygenase 1-like isoform X1	alpha-Linolenic acid metabolism (ko00592)	[R]	General function prediction only	Animal haem peroxidase	Alpha-dioxygenase 1 OS=Arabidopsis thaliana OX=3702 GN=DOX1 PE=1 SV=1	S	Function unknown	hypothetical protein E1A91_A05G391500v1 [Gossypium mustelinum]	biological process: metabolic process (GO:0008152);; biological process: cellular process (GO:0009987);; biological process: single-organism process (GO:0044699);; biological process: response to stimulus (GO:0050896);; biological process: detoxification (GO:0098754);; molecular function: catalytic activity (GO:0003824);; molecular function: antioxidant activity (GO:0016209);; molecular function:…
Ghicr24_A06G209200	Ghicr24_A06G209200	0.783756	0.452077	0.545484	3.31061	2.30264	3.07899	0.0044485	-2.24481	down	[K]	Transcription	Molecular Function: protein kinase activity (GO:0004672);; Molecular Function: ATP binding (GO:0005524);; Cellular Component: plasma membrane (GO:0005886);; Cellular Component: integral component of membrane (GO:0016021);;	K13418|2.6e-48|sita:101768859|K13418 somatic embryogenesis receptor kinase 1 [EC:2.7.10.1 2.7.11.1] | (RefSeq) LRR receptor kinase SERK2	--	--	--	Protein tyrosine and serine/threonine kinase	Probable LRR receptor-like serine/threonine-protein kinase IRK OS=Arabidopsis thaliana OX=3702 GN=IRK PE=1 SV=1	S	Function unknown	PREDICTED: probable LRR receptor-like serine/threonine-protein kinase IRK [Gossypium hirsutum]	biological process: metabolic process (GO:0008152);; biological process: cellular process (GO:0009987);; molecular function: catalytic activity (GO:0003824);; molecular function: binding (GO:0005488);; cellular component: cell (GO:0005623);; cellular component: membrane (GO:0016020);; cellular component: cell part (GO:0044464);; cellular component: membrane part (GO:0044425)
Ghicr24_A07G107500	Ghicr24_A07G107500	15.2189	12.3912	12.805	38.5767	22.3464	31.4615	0.00254	-1.17652	down	--	--	Cellular Component: extracellular region (GO:0005576);; Cellular Component: cell wall (GO:0005618);; Biological Process: plant-type cell wall organization (GO:0009664);; Cellular Component: membrane (GO:0016020);;	K20628|5.7e-58|pmum:103338493|K20628 expansin | (RefSeq) expansin-A1-like	--	--	--	Lytic transglycolase	Expansin-A6 OS=Arabidopsis thaliana OX=3702 GN=EXPA6 PE=2 SV=2	G	Carbohydrate transport and metabolism	PREDICTED: expansin-A4 isoform X1 [Gossypium hirsutum]	cellular component: extracellular region (GO:0005576);; cellular component: cell (GO:0005623);; cellular component: cell part (GO:0044464);; biological process: cellular process (GO:0009987);; biological process: cellular component organization or biogenesis (GO:0071840);; cellular component: membrane (GO:0016020)
Ghicr24_A03G036900	Ghicr24_A03G036900	1.10793	1.72077	1.03286	3.51781	4.07261	6.38001	0.00124246	-1.82579	down	--	--	Molecular Function: actin binding (GO:0003779);;	--	--	--	--	KIP1-like protein	Protein NETWORKED 4A OS=Arabidopsis thaliana OX=3702 GN=NET4A PE=2 SV=1	S	Function unknown	PREDICTED: protein NETWORKED 4B-like [Gossypium hirsutum]	molecular function: binding (GO:0005488)
Ghicr24_D05G006200	Ghicr24_D05G006200	4.03414	4.09449	3.04838	9.96209	9.57444	12.6005	7.65233e-05	-1.57945	down	[G]	Carbohydrate transport and metabolism	Molecular Function: hydrolase activity, hydrolyzing O-glycosyl compounds (GO:0004553);; Cellular Component: cell wall (GO:0005618);; Biological Process: xyloglucan metabolic process (GO:0010411);; Molecular Function: xyloglucan:xyloglucosyl transferase activity (GO:0016762);; Biological Process: cell wall biogenesis (GO:0042546);; Cellular Component: apoplast (GO:0048046);; Biological Process: ce…	K14504|1.1e-172|ghi:107907479|K14504 xyloglucan:xyloglucosyl transferase TCH4 [EC:2.4.1.207] | (RefSeq) xyloglucan endotransglucosylase/hydrolase protein 22-like	Plant hormone signal transduction (ko04075)	--	--	Glycosyl hydrolases family 16	Probable xyloglucan endotransglucosylase/hydrolase protein 23 OS=Arabidopsis thaliana OX=3702 GN=XTH23 PE=2 SV=1	G	Carbohydrate transport and metabolism	PREDICTED: xyloglucan endotransglucosylase/hydrolase protein 22-like [Gossypium hirsutum]	molecular function: catalytic activity (GO:0003824);; cellular component: cell (GO:0005623);; cellular component: cell part (GO:0044464);; biological process: metabolic process (GO:0008152);; biological process: cellular process (GO:0009987);; biological process: cellular component organization or biogenesis (GO:0071840);; cellular component: extracellular region (GO:0005576)
Ghicr24_D05G016500	Ghicr24_D05G016500	0.852072	0.58111	0.785201	3.13812	3.47969	4.35703	1.04e-05	-2.30662	down	--	--	Molecular Function: protein binding (GO:0005515);;	K14515|1.8e-268|ghi:107907332|K14515 EIN3-binding F-box protein | (RefSeq) EIN3-binding F-box protein 1-like	MAPK signaling pathway - plant (ko04016);; Plant hormone signal transduction (ko04075)	[R]	General function prediction only	Leucine Rich repeat	EIN3-binding F-box protein 1 OS=Arabidopsis thaliana OX=3702 GN=EBF1 PE=1 SV=1	S	Function unknown	PREDICTED: EIN3-binding F-box protein 1-like isoform X1 [Gossypium raimondii]	molecular function: binding (GO:0005488)
Ghicr24_A06G241800	Ghicr24_A06G241800	2.9591	5.88084	4.05396	16.1522	10.246	11.599	0.00195654	-1.52289	down	--	--	--	--	--	--	--	NPH3 family	BTB/POZ domain-containing protein At5g47800 OS=Arabidopsis thaliana OX=3702 GN=At5g47800 PE=2 SV=1	S	Function unknown	PREDICTED: BTB/POZ domain-containing protein At5g47800-like isoform X1 [Gossypium hirsutum]	--
Ghicr24_D06G171900	Ghicr24_D06G171900	1.08384	1.11085	1.11998	2.25576	3.67823	2.65615	0.00735885	-1.31627	down	--	--	Molecular Function: hydrolase activity, hydrolyzing O-glycosyl compounds (GO:0004553);; Cellular Component: cell wall (GO:0005618);; Biological Process: xyloglucan metabolic process (GO:0010411);; Molecular Function: xyloglucan:xyloglucosyl transferase activity (GO:0016762);; Biological Process: cell wall biogenesis (GO:0042546);; Cellular Component: apoplast (GO:0048046);; Biological Process: ce…	K08235|8.5e-181|ghi:107901931|K08235 xyloglucan:xyloglucosyl transferase [EC:2.4.1.207] | (RefSeq) probable xyloglucan endotransglucosylase/hydrolase protein 8	--	--	--	Glycosyl hydrolases family 16	Probable xyloglucan endotransglucosylase/hydrolase protein 8 OS=Arabidopsis thaliana OX=3702 GN=XTH8 PE=2 SV=2	G	Carbohydrate transport and metabolism	hypothetical protein ES332_D06G193800v1 [Gossypium tomentosum]	molecular function: catalytic activity (GO:0003824);; cellular component: cell (GO:0005623);; cellular component: cell part (GO:0044464);; biological process: metabolic process (GO:0008152);; biological process: cellular process (GO:0009987);; biological process: cellular component organization or biogenesis (GO:0071840);; cellular component: extracellular region (GO:0005576)
Ghicr24_A03G174300	Ghicr24_A03G174300	449.405	656.081	505.594	1214.32	1246.23	1195.33	6.02552e-05	-1.16266	down	--	--	Molecular Function: DNA binding (GO:0003677);;	K11649|4.5e-76|gab:108479272|K11649 SWI/SNF related-matrix-associated actin-dependent regulator of chromatin subfamily C | (RefSeq) SWI/SNF complex subunit SWI3A isoform X1	--	[B]	Chromatin structure and dynamics	SWIRM domain	SWI/SNF complex subunit SWI3A OS=Arabidopsis thaliana OX=3702 GN=SWI3A PE=1 SV=1	BK	Chromatin structure and dynamics;; Transcription	hypothetical protein GOBAR_AA05219 [Gossypium barbadense]	molecular function: binding (GO:0005488)
[truncated: 74 more rows]

## Sheet: Table S9
Table S9. Up-regulated DEGs in 15 DPA fibers of EO lines relative to WT
[truncated: 151 more rows]

## Sheet: Table S10
Table S10. Down-regulated DEGs in 15 DPA fibers of EO lines relative to WT
[truncated: 364 more rows]

[truncated: 4 more sheets: Table S11, Table S12, Table S13, Table S14]
